# Supplementary material for: Peripheral-blood gene expression profiling studies for coronary artery disease and its severity in Xinjiang population in China
Source: Lipids Health Dis. 2018 Jul 18;17:154. doi: 10.1186/s12944-018-0798-1 (PMC6052538; doi:10.1186/s12944-018-0798-1)
Supplement: Supplementary file 1 — Table S1. Gene list of the coronary artery stenosis-related up-regulated genes identified by linear mixed effects model analysis. (XLSX 77 kb) [file 12944_2018_798_MOESM1_ESM.xlsx]

## Sheet: Table S1. up-regulated genes
Additional file 1: Table S1. Gene list of the coronary artery stenosis-related up-regulated genes identified by linear mixed effects model analysis
probe	trend1	trend2	trend3	pvalue	GeneSymbol
A_33_P3418566	1.58167	1.8657	2.01914	0.0250438	LOC729479
A_23_P30294	1.35388	1.41488	1.57635	0.00456479	CDO1
A_23_P380318	1.33745	1.45134	1.81769	0.0463063	EGR4
A_24_P34611	1.31994	1.33599	1.58575	0.0108466	SIX3
A_23_P32165	1.30366	1.76159	1.98733	0.0497695	LHX2
A_23_P21324	1.29357	1.36195	2.71887	0.0231347	TWIST2
A_33_P3283718	1.24806	1.99618	2.93394	0.0156129	LOC285696
A_23_P330561	1.18039	1.79547	3.05658	0.00856237	C19orf59
A_23_P40174	1.07025	1.41936	2.12285	0.0395766	MMP9
A_23_P340376	1.06622	1.1605	1.44533	0.0141196	MSTP9
A_33_P3258977	0.834486	1.21987	2.23377	0.0443788	CLEC4D
A_24_P385732	0.832488	1.30619	2.7508	0.0219599	OSTalpha
A_33_P3372752	0.827923	1.0161	1.55972	0.032168	LOC400682
A_23_P140009	0.827308	0.912308	1.05085	0.0274366	SLC10A2
A_23_P1682	0.825292	1.06422	1.77027	0.00296018	TMEM45B
A_23_P61466	0.822945	0.931846	1.55535	0.0165801	CD163L1
A_23_P110212	0.809181	1.10484	2.25608	0.0034372	ACSL1
A_33_P3228564	0.790225	1.03469	1.95199	0.00816874	DOK3
A_23_P2431	0.789333	1.02133	1.95605	0.00604025	C3AR1
A_33_P3316505	0.783166	0.850082	0.915227	0.0225192	SNORA73A
A_23_P253602	0.780659	1.25589	2.40262	0.014946	BMX
A_24_P48539	0.779428	1.12273	1.35469	0.0198912	SIGLEC5
A_23_P121716	0.778234	1.59088	2.63609	0.0112726	ANXA3
A_33_P3423859	0.749175	1.12981	1.62275	0.0143313	PPP1R3D
A_33_P3270509	0.725414	0.763264	1.17559	0.0134172	SIAH1
A_23_P9485	0.718837	1.92505	2.59575	0.0111762	ORM2
A_23_P140760	0.698499	1.05957	2.30393	0.000564464	GPR97
A_23_P62642	0.695241	0.825408	1.71509	0.00153292	CCDC19
A_33_P3814721	0.689552	1.06448	1.93313	0.0153885	INSC
A_23_P166306	0.686456	1.04594	1.76272	0.034392	CBS
A_23_P205348	0.686117	0.966393	1.12781	0.0437127	TCL6
A_32_P526255	0.681873	0.988498	1.45301	0.0240075	PNPLA1
A_23_P376870	0.679138	1.08943	1.4125	0.0487485	C14orf79
A_23_P122724	0.65964	1.12608	1.45393	0.00507357	VNN2
A_33_P3323892	0.638286	0.642893	1.10704	0.0300919	LOC729526
A_23_P29153	0.637788	1.24845	1.87819	0.0483436	RTDR1
A_23_P169494	0.637529	1.88225	2.48024	0.0046233	ORM1
A_23_P63816	0.634545	1.01703	1.78538	0.00748892	NRBF2
A_24_P69538	0.628772	0.878059	1.95924	0.0106541	TLR4
A_33_P3239282	0.625663	0.868496	1.07505	0.00847305	KCNA2
A_33_P3290707	0.620856	0.814907	1.06937	0.0348305	MME
A_23_P67847	0.603921	1.61927	2.40463	0.00921698	GALNT14
A_23_P16915	0.599445	0.709415	1.3148	0.00595506	QPCT
A_23_P158851	0.59694	0.949118	1.56007	0.0129952	PCDH10
A_24_P400473	0.596231	0.924056	1.14857	0.0214771	SLC25A44
A_24_P314451	0.581542	0.699514	0.783913	0.00892521	F8
A_23_P162211	0.577495	0.81243	1.72426	0.000509427	MANSC1
A_24_P214858	0.576979	0.877902	1.52349	0.00328142	TREML2
A_23_P42897	0.576322	1.24749	2.52087	0.00198917	MGAM
A_23_P4096	0.570407	1.39742	2.24084	0.00352566	CA4
A_23_P170733	0.565646	0.796924	0.936504	0.00818593	ANTXR2
A_23_P141021	0.564615	0.873366	1.67176	0.0101241	LPCAT2
A_33_P3403576	0.562471	0.710265	1.46274	0.00307041	FCGR2A
A_24_P271014	0.560426	0.757486	1.463	0.00311254	PPP4R1
A_23_P205686	0.55671	0.697725	1.12478	0.000642966	PSEN1
A_23_P150903	0.555523	0.653313	1.38634	0.000681136	FAR2
A_24_P684186	0.55468	0.822173	1.07774	0.00708852	EMB
A_23_P9135	0.554309	1.85454	2.46415	0.0147285	CNTNAP3
A_23_P66694	0.552071	0.615405	1.33393	0.0496433	EVI2B
A_23_P43273	0.541459	0.609711	1.47546	0.0101016	EXT1
A_24_P181055	0.537111	0.923041	1.81865	0.00256743	ST3GAL4
A_24_P300483	0.5362	0.759003	1.19257	0.0124426	C7orf25
A_24_P201064	0.532502	1.07929	1.38711	0.0262988	PPP1R3B
A_33_P3343210	0.530625	1.17197	2.04171	0.0273504	SLC25A37
A_33_P3347872	0.516822	0.845416	1.30532	0.00707809	LOC100128727
A_33_P3252630	0.516188	1.08773	1.52529	0.0101303	ZNF254
A_24_P81900	0.508304	0.957473	1.90154	0.000368148	SLC2A3
A_33_P3340105	0.503361	0.725621	1.55921	0.00562937	LOC646201
A_33_P3591321	0.502888	0.587302	0.65322	0.0306531	C8orf28
A_23_P414913	0.501801	0.638334	0.711668	0.0251341	GLIPR2
A_23_P4662	0.499462	0.525567	1.11278	0.0189907	BCL3
A_24_P268676	0.498751	0.510373	0.762228	0.0321885	BHLHE40
A_33_P3256095	0.497598	0.608033	1.3322	0.0227227	LOC653056
A_33_P3289576	0.497461	0.565862	1.519	0.0339346	EFHC2
A_23_P150281	0.496145	0.765334	1.35829	0.00948132	TP53I11
A_23_P106362	0.496	0.799246	1.21517	0.000598024	AQP9
A_23_P56709	0.495953	0.508529	0.868871	0.0322425	RNF103
A_33_P3299761	0.495204	0.642204	1.30581	0.0456294	KRT23
A_24_P691775	0.494371	0.654956	1.61333	0.0177858	LOC100128460
A_23_P99253	0.493546	0.734566	1.36022	0.000551977	LIN7A
A_24_P191588	0.493288	0.756278	0.915647	0.0223305	ALAS1
A_33_P3401243	0.49263	0.677986	0.722493	0.00694966	OLFML2B
A_23_P141208	0.492121	0.607078	0.92643	0.00532219	DHRS7B
A_33_P3311403	0.48396	0.946711	1.48307	0.0156108	MRVI1
A_33_P3376140	0.483167	0.752422	1.32816	0.0427589	KCNJ15
A_23_P55649	0.478726	0.815528	1.36672	0.00683305	FPR2
A_23_P211445	0.478318	1.06597	1.31808	0.0345262	LIMK2
A_23_P89902	0.478143	0.768129	0.882927	0.0369166	RTN2
A_23_P426989	0.474459	0.638379	0.963796	0.0357124	SH3BP5L
A_23_P88626	0.473297	0.659499	0.92876	0.0192118	ANPEP
A_23_P218317	0.47297	0.78584	1.34304	0.00738438	NARF
A_23_P71433	0.46966	0.65966	1.03593	0.0362578	UBE2W
A_23_P45955	0.467516	0.504339	1.31603	0.00511975	TEKT2
A_23_P252681	0.46537	0.507597	0.859925	0.0198879	PCYT1A
A_23_P64913	0.464824	0.824983	1.05952	0.0093082	PDE6H
A_24_P365526	0.46274	0.551653	1.10844	0.0183419	HCK
A_23_P417331	0.462529	0.463805	1.215	0.00996897	RPS6KA3
A_33_P3395321	0.46068	0.753267	1.02646	0.00744289	HN1
A_23_P140050	0.460607	0.524544	1.21788	0.012005	FAM48A
A_23_P406986	0.460143	0.826333	1.16717	0.00296243	MOSPD2
A_33_P3364459	0.45564	0.706051	0.968125	0.0265912	GMPR2
A_23_P146798	0.45476	0.664706	1.17107	0.0135246	SEPHS2
A_33_P3238777	0.453792	0.619801	1.25027	0.0232123	FLJ45445
A_23_P78092	0.452662	0.510821	0.725398	0.0165742	EVI2A
A_24_P63136	0.450751	0.477933	1.02335	0.0184724	P2RY13
A_33_P3261173	0.446907	0.737993	1.4909	0.0264156	FRAT1
A_24_P295543	0.445393	0.447317	0.675698	0.0124785	BLOC1S2
A_23_P351215	0.444659	0.653718	1.55586	0.00876965	SKIL
A_33_P3229083	0.442842	0.587417	1.37326	0.00387309	HIST1H2BK
A_23_P135157	0.441717	0.510204	0.781443	0.0174749	PLAA
A_23_P316960	0.441572	0.735506	1.26587	0.0250465	GRINA
A_32_P4403	0.440318	0.790158	0.875058	0.0477412	C16orf72
A_23_P346969	0.440144	0.474376	1.12323	0.00829602	PIK3CB
A_33_P3352382	0.437517	2.58625	3.64037	0.00685013	ARG1
A_33_P3265222	0.437289	1.37603	1.6968	0.0217241	KIAA1324
A_23_P154065	0.437245	0.599862	0.929653	0.030288	TUBA4A
A_23_P362659	0.435091	0.616487	0.826088	0.0380554	MYD88
A_23_P205200	0.433429	0.500461	0.898956	0.0261119	DHRS12
A_23_P502336	0.432815	0.971605	1.72832	0.00190488	EMR2
A_23_P29422	0.432665	0.616354	1.80382	0.00772646	GYG1
A_23_P117506	0.431776	0.5461	0.787988	0.0115727	DHRS7
A_23_P501985	0.431074	0.650511	1.37616	0.00470567	CSF2RA
A_33_P3327852	0.428856	0.732927	1.64754	0.00122654	NDEL1
A_23_P53763	0.427314	0.484887	1.24048	0.00886117	C13orf18
A_23_P112162	0.42549	0.484743	0.664764	0.0281646	DGAT1
A_33_P3373707	0.425018	0.613279	1.23936	0.0422805	STX7
A_23_P402952	0.424648	0.531391	1.0757	0.000524283	LOC441294
A_24_P244944	0.424349	0.714028	2.16314	0.00816085	MCTP2
A_23_P37569	0.42065	0.62072	1.48767	0.0267944	MAN2A2
A_33_P3365432	0.419718	0.644735	1.23009	0.0255626	NCF4
A_23_P200239	0.41883	0.745554	1.06063	0.00485527	YIPF1
A_23_P325438	0.417695	0.833134	1.49201	0.00178261	XPO6
A_24_P86389	0.417235	0.943912	1.4477	0.00327644	HIST1H2AM
A_23_P72503	0.414548	0.691275	1.79355	0.0126921	KLHL2
A_23_P346006	0.412719	0.557306	1.16092	0.0187254	CCPG1
A_33_P3392787	0.411386	1.21781	1.78645	0.0144619	CCDC147
A_24_P305223	0.408439	0.418223	1.04035	0.00247532	CTAGE1
A_23_P66719	0.408238	1.13184	1.69053	0.00343608	DHRS13
A_23_P13753	0.407537	0.762809	1.13536	0.0311442	NFE2
A_23_P200126	0.407189	0.80023	1.75708	0.00728251	MKNK1
A_23_P23194	0.40367	0.733556	1.03437	0.00855672	PINK1
A_24_P170763	0.403546	0.512134	0.688058	0.0160608	KHNYN
A_24_P240187	0.402533	0.772949	2.18277	0.00717639	LRRN1
A_33_P3355831	0.401961	0.543435	0.848354	0.00626102	ZNF213
A_23_P502350	0.400689	1.40224	1.7811	0.0151086	RFX2
A_23_P92082	0.399911	0.618293	0.824354	0.0271476	TKT
A_33_P3362249	0.398118	0.818695	1.69874	0.0166814	LOC100132217
A_23_P376096	0.397653	0.504615	0.563204	0.0164044	TICAM1
A_23_P213385	0.396863	0.812124	1.18222	0.00233038	BASP1
A_33_P3247255	0.395032	0.767207	1.56801	0.0425191	TMCO3
A_23_P48676	0.394478	0.692438	1.35719	0.00142734	PYGL
A_23_P385063	0.393419	0.502654	0.887889	0.00191819	DNAJB6
A_33_P3319760	0.392993	0.440942	0.91412	0.00173274	TAGLN2
A_33_P3702055	0.391731	0.883738	1.84722	0.00174152	SLC11A1
A_23_P252283	0.391334	0.727461	0.929329	0.000735535	RNF135
A_23_P321452	0.388916	0.408065	1.6187	0.000792941	PDZD8
A_33_P3411145	0.388698	0.616881	1.23506	0.0215558	LOC285550
A_33_P3334828	0.387929	0.5624	0.846065	0.00772867	INSL3
A_23_P256561	0.38616	0.646607	1.30667	0.0246158	TLR6
A_24_P649624	0.384977	0.558289	1.39821	0.0370935	KIF1B
A_33_P3317376	0.384875	0.711662	1.11792	0.000973788	RHOG
A_23_P256821	0.38227	0.87584	2.13076	0.0040169	CR1
A_23_P37484	0.381889	0.496204	1.39952	0.000123603	CHSY1
A_24_P297551	0.377768	0.415107	2.28052	0.0140424	FAM19A2
A_33_P3323559	0.376215	0.548097	0.855588	0.0137908	CRYAA
A_23_P95130	0.375636	0.918282	1.84346	0.0192889	SLC37A3
A_23_P124927	0.374742	0.96153	1.22613	0.0430003	RGS14
A_33_P3314192	0.374471	0.709365	1.5945	0.000153038	PACSIN2
A_33_P3323298	0.374025	0.474651	1.07792	0.0257897	JUN
A_23_P130553	0.373329	0.449323	0.857334	0.00353383	SHKBP1
A_33_P3332006	0.373078	0.503809	0.818648	0.00424744	CBX1
A_23_P205997	0.371867	0.648199	1.20825	0.00229066	APH1B
A_23_P23438	0.370562	0.711336	1.00244	0.0174319	SEMA4A
A_23_P150053	0.37051	0.529137	0.797894	0.0241937	ACTA2
A_23_P157758	0.370451	0.500831	1.00679	0.0467985	KIAA2026
A_23_P39931	0.369741	0.954305	1.58576	0.027326	DYSF
A_23_P155057	0.369618	0.869534	1.11687	0.0289886	CYTH4
A_23_P38959	0.368317	0.680249	0.935685	0.0295167	VAV1
A_33_P3285038	0.367139	0.409351	0.545333	0.0414514	LASS5
A_33_P3308263	0.367045	0.446187	1.17999	0.00572222	DIRC2
A_33_P3286576	0.366883	0.374574	0.702589	0.00343443	LOC100130344
A_33_P3236316	0.366844	0.55531	1.43057	0.00272825	LOC729218
A_23_P134176	0.366325	0.435752	0.775476	0.000181304	SOD2
A_23_P302550	0.365106	0.563839	0.889629	0.0296978	RGS18
A_23_P86838	0.364612	0.462217	0.745449	0.0114884	SLC36A4
A_32_P160896	0.363671	0.601868	1.09397	0.0159227	FTMT
A_33_P3317613	0.361505	1.75063	2.49086	0.0365484	SYN2
A_32_P44568	0.361468	0.493626	0.986339	0.0331097	LDHA
A_24_P29595	0.361464	0.687167	1.49373	0.000110831	STXBP5
A_23_P120153	0.361036	0.634805	1.11519	0.0239978	RNF149
A_23_P405815	0.359784	0.514881	1.55915	0.0038589	PYGM
A_23_P48561	0.359577	0.409722	0.807059	0.0278558	EFS
A_33_P3363665	0.359005	0.458891	1.07414	0.0066892	NFYC
A_23_P112260	0.358693	0.717838	1.51414	0.00212521	GNG10
A_33_P3229239	0.358301	0.711742	2.25933	0.00846762	HIST2H2BF
A_23_P23221	0.358036	0.861518	2.08941	0.000562583	GADD45A
A_24_P21507	0.35659	0.446092	2.32115	0.0277296	SPAG6
A_33_P3238993	0.356518	0.684882	1.68351	0.000748338	AGFG1
A_23_P333022	0.356452	0.75641	0.764856	0.0238288	PXT1
A_23_P69493	0.356086	0.516224	0.72566	0.0344747	RHOA
A_23_P340333	0.35441	0.734814	1.01485	0.0069405	ITPRIP
A_23_P156497	0.352829	0.440623	0.929641	0.0255026	ELOVL5
A_33_P3357470	0.352787	0.692033	1.55365	0.000173152	REPS2
A_24_P313262	0.352699	0.364153	0.580563	0.00379607	ARPP19
A_23_P359738	0.352131	0.394548	0.752005	0.0281896	EPC2
A_23_P38365	0.351114	0.537694	0.894714	0.00449348	TLK2
A_33_P3418426	0.349735	0.448207	1.02404	0.0461146	SLC3A1
A_23_P259506	0.349681	1.44182	2.05976	0.0339425	C5orf32
A_23_P49009	0.348964	0.695401	0.800154	0.0432222	LPCAT4
A_23_P8013	0.345318	0.487875	1.0842	0.000195583	HIST1H2BL
A_24_P261259	0.345237	1.01365	2.38742	0.00366315	PFKFB3
A_24_P107941	0.345088	0.748339	0.851651	0.00822901	C16orf57
A_23_P159839	0.344857	0.413934	0.592153	0.00924061	C1GALT1C1
A_33_P3214293	0.344749	0.449159	1.44786	0.00470182	PPP3R1
A_23_P137865	0.344282	0.647135	1.09278	0.0223786	MTX1
A_23_P353524	0.344026	0.373993	0.838884	0.0080822	IVL
A_24_P325520	0.341457	0.590185	1.33674	0.0148898	SORT1
A_33_P3244610	0.341218	0.454604	0.912436	0.00265051	SIRPD
A_24_P283288	0.339995	0.772459	1.9162	0.00960124	MAPK14
A_24_P297078	0.339886	0.467045	1.42674	0.0175406	C20orf3
A_23_P37988	0.339856	0.372008	0.682264	0.042379	CPNE2
A_23_P204702	0.337794	0.450224	0.797678	0.00742527	TMBIM6
A_24_P166397	0.336962	0.722478	1.23467	0.000649002	KIAA0319
A_33_P3270404	0.336642	0.540581	1.06568	0.0386347	ATG9A
A_24_P944458	0.335223	0.422868	0.645126	0.00847506	INSIG2
A_33_P3546070	0.334293	0.401219	1.22085	0.016152	PHF20L1
A_23_P121885	0.333952	0.967387	1.63886	0.0199466	ROPN1L
A_23_P121898	0.332235	0.411885	0.749168	0.0424725	PARP8
A_33_P3280875	0.331866	0.431073	1.50318	0.0134212	IVNS1ABP
A_24_P270829	0.328397	0.409977	0.44037	0.034059	GP1BA
A_33_P3225587	0.327781	0.477509	0.940643	0.000589185	NAT13
A_23_P40952	0.327509	0.367381	0.838916	0.0476868	RAF1
A_33_P3293362	0.326094	0.695645	1.37976	0.0272735	MOSC1
A_23_P134835	0.325974	0.484717	0.929705	0.0402208	CSGALNACT1
A_23_P20196	0.32594	0.468694	0.642281	0.0206698	ARPC1B
A_23_P404134	0.324114	0.433835	0.669678	0.0191634	TOX4
A_24_P156886	0.321687	0.366327	0.891465	0.00617636	DDX59
A_24_P169773	0.320801	0.550356	0.861103	0.000838329	CTAGE4
A_24_P15043	0.320471	0.379507	0.713106	0.0349727	KLHL18
A_33_P3256088	0.319681	0.604027	1.547	0.00668117	LOC728417
A_23_P201808	0.319555	0.507866	1.02857	0.0343261	PPAP2B
A_23_P109345	0.318004	0.40108	0.743416	0.0101815	PTTG1IP
A_33_P3209706	0.316857	0.423561	0.466709	0.00577147	ARGFX
A_33_P3395605	0.316516	0.637949	1.54401	0.0220104	TMEM119
A_32_P138004	0.316391	0.429021	0.774674	0.0087455	FAM45A
A_24_P261724	0.316328	0.559886	0.97008	0.000586	RNF10
A_23_P125829	0.316176	0.36166	0.688746	0.00109859	PGK1
A_23_P145569	0.315516	0.570369	1.59464	0.00171248	SLC22A1
A_33_P3365747	0.31509	0.464805	1.04326	0.034585	LOC349114
A_23_P16242	0.314286	0.578735	0.911794	0.044869	ZNF20
A_23_P106145	0.31419	0.445402	1.06879	0.00309005	ERO1L
A_23_P34382	0.313542	0.380439	1.29498	0.0146046	CLCA3P
A_33_P3354464	0.312316	0.562776	1.34308	0.00399059	LOXL1
A_23_P69810	0.312194	0.594122	1.20522	0.0357186	AGPAT9
A_23_P219197	0.310599	0.479053	0.657379	0.0386463	RGS3
A_33_P3226780	0.308886	0.394941	0.623861	0.00191885	LOC100129162
A_23_P334864	0.307385	0.546404	1.65386	0.00195862	FAM126B
A_23_P2873	0.305528	0.381963	0.75969	0.0325331	KLC1
A_23_P85903	0.305524	1.05762	2.12254	0.00386315	TLR5
A_33_P3312842	0.305477	0.398013	0.630361	0.0301325	ZNRF2
A_23_P25605	0.305403	0.526931	1.31505	0.0436763	KBTBD7
A_23_P162300	0.305218	0.767502	2.00664	0.00399998	IRAK3
A_23_P98686	0.305121	0.786544	1.29006	0.0484464	ATHL1
A_33_P3288844	0.305105	0.48389	1.52406	0.0272889	IL6R
A_33_P3277988	0.304908	0.941873	1.08342	0.0128343	IFNAR1
A_33_P3241779	0.304115	0.360889	1.25732	0.000415175	TUBB4Q
A_23_P111054	0.302177	0.357141	1.07241	0.00287797	HIST1H2BB
A_33_P3308497	0.301225	0.345968	0.451412	0.00622221	BMS1P4
A_24_P225907	0.301167	0.472247	0.705744	0.0159242	DPH3
A_23_P500741	0.299693	0.792238	0.900555	0.0266581	CBFA2T3
A_24_P207479	0.299069	0.536423	0.819937	0.000719729	DEDD2
A_23_P107963	0.298886	0.507409	0.701663	0.00283719	FUT1
A_23_P161156	0.297087	0.811041	1.14059	0.0255917	ZNF438
A_24_P304154	0.296824	0.556568	1.04194	0.0492331	AMPD3
A_33_P3531204	0.296332	0.472397	0.496073	0.0159593	PCOTH
A_23_P402778	0.296108	0.498609	0.993868	0.0139502	TRIM40
A_32_P74712	0.29595	0.413641	0.729441	0.0216559	SENP2
A_23_P217564	0.295843	0.298266	1.36678	0.0122021	ACSL4
A_23_P170857	0.294411	0.334907	1.37328	0.0245124	IL1RAP
A_24_P97526	0.294194	0.394607	0.967603	0.00621345	CMTM6
A_23_P53198	0.293966	0.663185	1.62413	0.00490064	DGAT2
A_24_P398972	0.293141	0.338391	0.800528	0.0228466	COQ7
A_23_P377291	0.292501	0.421092	1.90535	0.000306317	TGFA
A_23_P257895	0.292195	0.572582	1.10053	0.00196144	MAPK1
A_24_P417706	0.292041	0.774128	1.4614	0.0255427	MXD3
A_23_P25224	0.291698	0.496183	0.914748	0.00735142	CSDA
A_23_P145584	0.291121	0.549925	1.54752	0.00131745	UBE2H
A_23_P218549	0.290632	0.474133	1.01418	0.000921708	EMR3
A_23_P213247	0.290553	0.359568	0.97873	0.0449992	FBXL5
A_24_P305933	0.286312	0.48255	1.35958	0.000836928	TMCC3
A_24_P285032	0.285883	0.531889	1.18433	0.00379395	IDS
A_23_P32454	0.285767	0.623331	1.06525	0.0368713	TG
A_24_P163405	0.285693	0.518728	1.19502	0.00390248	TRIM27
A_23_P53557	0.285296	0.405859	0.914051	0.0433464	LTBR
A_24_P97342	0.284499	1.00981	1.44909	0.0467451	PROK2
A_24_P236799	0.284366	0.580152	0.869559	0.0250069	RAB31
A_23_P121196	0.283849	0.454374	0.936392	0.0179302	TMEM43
A_24_P395814	0.283331	0.663306	0.70691	0.0488397	CGB
A_23_P427299	0.283305	0.391367	0.820824	0.0445439	LOC729915
A_23_P99397	0.282871	0.487361	0.882008	0.0144114	ZDHHC20
A_33_P3215023	0.282575	0.598403	0.753687	0.0405991	C6orf89
A_23_P132226	0.281386	0.556045	0.731729	0.0286606	TPST2
A_23_P131771	0.28006	0.424537	1.06539	0.00816635	TPD52L2
A_23_P388433	0.278917	0.435935	0.742405	0.0190512	C4orf3
A_33_P3289396	0.27851	0.457482	1.35456	0.00329621	LOC100133331
A_24_P396650	0.277912	0.561201	0.911911	0.00791762	RPS6KA1
A_23_P162037	0.277222	0.330151	0.796732	0.0419834	ARNTL
A_33_P3287760	0.2754	0.660477	1.56199	0.00418285	RASGEF1A
A_33_P3410409	0.274937	0.372897	0.785445	0.00705349	LAMP2
A_23_P154855	0.274706	0.303876	0.496857	0.039493	KCNE1
A_23_P211401	0.274332	0.284464	0.972624	0.0320277	KREMEN1
A_33_P3394075	0.273717	0.399101	0.827258	0.0178992	RIT1
A_23_P343935	0.273234	0.318419	0.941298	0.000421828	EGLN1
A_33_P3403418	0.272681	0.526528	1.10877	0.0257032	CTNNA1
A_32_P147078	0.272588	0.591657	1.3965	0.00482525	SLC8A1
A_24_P188377	0.270993	0.85301	1.7721	0.00109819	CD55
A_23_P257256	0.270239	0.370064	0.719037	0.0370941	GRK6
A_23_P161424	0.269979	0.277548	0.955515	0.0277753	PLXDC2
A_24_P363278	0.269859	0.979447	2.00649	0.00196465	MAK
A_23_P146058	0.268745	0.7632	1.45569	0.00960687	ATP6V1C1
A_23_P122852	0.268097	0.395196	1.00026	0.0180652	SMARCD3
A_24_P146211	0.266999	0.462013	1.13231	0.00470312	HIST1H2BD
A_33_P3363620	0.26668	0.54781	1.03075	0.0128465	TMEM91
A_33_P3209915	0.262846	0.427665	1.06969	0.0192578	PTAR1
A_33_P3289476	0.262133	0.476041	0.83814	0.048161	LOC100128697
A_24_P222835	0.261509	0.530517	0.816215	0.00217986	S100PBP
A_23_P88381	0.260695	0.346221	1.03113	0.00896692	NUMB
A_23_P60248	0.260156	0.325309	0.860378	0.0426891	TXN
A_23_P405129	0.259934	0.292012	1.97364	0.0431305	LTBP2
A_33_P3292679	0.25942	0.332493	0.343127	0.00974487	SNX6
A_33_P3379004	0.259014	0.282088	0.464855	0.018943	LOC100294005
A_23_P121527	0.258425	0.37243	0.437917	0.0360405	KLHL5
A_24_P350245	0.258397	0.352585	1.13436	0.00794674	DOCK5
A_33_P3241884	0.257457	0.392701	0.461047	0.00123274	SDC3
A_23_P313	0.257252	0.307698	0.582019	0.013452	PEF1
A_33_P3301266	0.256112	0.397283	0.579866	0.0108119	BTNL8
A_23_P137470	0.255443	0.48687	1.93939	0.00600379	SIPA1L2
A_23_P218111	0.253849	0.334849	0.557349	0.0330537	SERPINA1
A_24_P324011	0.253647	0.586295	0.849995	0.0413878	KCTD2
A_23_P157117	0.252573	0.560684	1.24562	0.00952958	CREB5
A_23_P119835	0.252455	0.603737	1.13009	0.0255575	NLRC4
A_33_P3243857	0.252065	0.366169	0.897233	0.0174079	ADAM10
A_23_P35912	0.251679	0.450692	0.763708	0.010704	CASP4
A_23_P126623	0.25063	0.44023	1.2249	0.00260874	PGD
A_23_P156180	0.250402	0.92668	1.59289	0.00306752	SLC22A4
A_23_P217269	0.249491	1.93233	3.26633	0.00215098	VSIG4
A_24_P288685	0.249213	0.347445	1.38125	0.00654266	IL13RA1
A_23_P75800	0.247636	0.425477	0.848124	0.000540865	RAB3IL1
A_23_P157580	0.247543	0.288649	0.940202	0.0258258	SDCBP
A_23_P374288	0.246627	0.311238	0.818566	0.0201372	CASC3
A_23_P55319	0.246624	0.731583	1.28039	0.00462501	FLOT2
A_24_P82419	0.245111	0.318662	0.878415	0.0310056	H3F3B
A_24_P44780	0.245081	1.11845	2.11321	0.0256791	LOXHD1
A_23_P34176	0.244569	0.531851	1.04	0.0110125	WWC3
A_33_P3397768	0.243798	0.290235	0.564885	0.0148212	LOC652875
A_33_P3419006	0.243076	0.253018	0.596701	0.00687749	GNRHR
A_23_P8640	0.242911	0.588128	1.41519	0.0438692	GPER
A_33_P3258316	0.242663	0.8817	1.48474	0.0135388	LOC730375
A_33_P3376234	0.242488	0.633465	1.52404	0.0318116	PHTF1
A_23_P54900	0.241612	0.762293	0.889289	0.0166031	UBN1
A_23_P119789	0.240867	0.610298	1.51021	0.000150278	TMEM185B
A_23_P111797	0.240782	0.536608	1.23148	0.0460138	DKFZp434F142
A_23_P136936	0.240084	0.567795	1.25916	0.00619359	SYP
A_32_P15512	0.23875	0.594937	1.13979	0.0061145	C1orf194
A_23_P38795	0.238646	0.420383	0.782133	0.00835551	FPR1
A_24_P415624	0.238617	0.671142	1.10703	0.00642648	MLXIP
A_24_P206344	0.23801	0.399656	0.893969	0.027838	ZNF746
A_23_P403284	0.237445	0.449681	1.51843	0.0112721	OTX1
A_33_P3248329	0.237221	0.358659	1.06946	0.00983492	ZFAND3
A_23_P17456	0.237167	0.681696	1.57793	0.0197344	SIRPB1
A_24_P296698	0.236904	0.460693	0.74545	0.018718	MAP2K3
A_24_P75230	0.236143	0.324205	0.430093	0.00469931	MYL12B
A_23_P216094	0.235557	0.628046	1.75567	0.00366184	ASPH
A_33_P3265950	0.23543	0.422534	0.498523	0.0288684	CBFA2T2
A_32_P29784	0.23539	0.26792	0.504406	0.0032383	TPM3
A_24_P334718	0.234818	0.397012	2.17807	0.0188964	GPR141
A_23_P54929	0.234762	0.345704	0.854797	0.0399384	LYRM1
A_23_P169197	0.234219	0.696882	1.19252	0.00227319	HSDL2
A_23_P102122	0.234115	0.314443	0.424837	0.0165114	ARPC2
A_23_P124108	0.233797	0.359699	1.02731	0.0234688	ITGAM
A_23_P106463	0.233131	0.353632	0.723582	0.00315387	OAZ2
A_33_P3343467	0.232425	0.579158	0.706298	0.0355436	FLJ35390
A_23_P63402	0.231122	0.281019	1.13173	0.0243673	GPSM2
A_23_P147465	0.231088	0.264251	0.510254	0.00456655	PARK2
A_23_P317324	0.231008	0.330605	0.649393	0.0150049	MECOM
A_23_P92499	0.229925	0.488539	1.24706	0.0305381	TLR2
A_33_P3281930	0.229242	0.371151	0.699071	0.0420508	LRRFIP2
A_33_P3344127	0.228421	0.394527	1.11336	0.0145735	HIST1H2AC
A_23_P162589	0.22788	0.304248	0.588039	0.0385581	VDR
A_23_P75839	0.224997	0.26476	0.500766	0.0271748	TSG101
A_33_P3622802	0.224352	0.31513	0.633172	0.0393871	ABI1
A_23_P143016	0.224068	0.427604	0.975768	0.000585015	ARID5A
A_23_P42498	0.223419	0.278646	0.841262	0.00398131	SNX3
A_23_P362637	0.223354	0.439824	0.780053	0.00668549	UBR2
A_23_P205074	0.222862	0.280655	0.829051	0.00658994	SLC46A3
A_33_P3383205	0.222505	0.401267	0.514985	0.0177083	OK/SW-CL.58
A_33_P3346937	0.221947	0.381771	0.451758	0.0409214	MON2
A_33_P3274332	0.221453	0.688975	1.46838	0.0118859	UBE2J1
A_23_P123866	0.221417	0.470263	0.881521	0.00366223	UBAP1
A_24_P89701	0.221015	0.654744	1.143	0.0138516	IMPDH1
A_23_P122007	0.220988	0.417384	1.25839	0.0054333	C5orf30
A_23_P73837	0.220734	0.330916	0.988871	0.015518	TLR8
A_23_P10442	0.220728	1.04136	1.85748	0.00764718	OSBPL1A
A_24_P920188	0.218917	0.289865	0.43585	0.00397316	ZNF24
A_23_P148916	0.217792	0.404571	0.899048	0.0058112	OSBPL9
A_33_P3322125	0.216875	0.279304	0.89126	0.0184038	DAZAP2
A_24_P322741	0.21642	0.513871	0.986731	0.0105016	IL10RB
A_23_P93180	0.216084	0.597905	1.19388	0.0169018	HIST1H2BC
A_24_P73370	0.213519	0.545601	1.12409	0.00605602	ULK1
A_33_P3324765	0.212964	0.323131	0.955117	0.010382	CSNK1D
A_23_P168443	0.211854	0.360553	1.25296	0.00187167	EPHB4
A_33_P3857467	0.211489	0.265648	0.717434	0.0390695	hCG_2038692
A_33_P3223106	0.210697	0.379923	0.435329	0.0496517	hCG_1786132
A_33_P3414312	0.210677	0.502655	1.12954	0.00401959	USP6
A_33_P3322999	0.21041	0.405616	0.984588	0.0312878	C10orf105
A_33_P3795707	0.210343	0.308304	0.398452	0.0360366	SNORA16B
A_23_P133691	0.20959	0.393713	1.35658	0.000569004	RRAGD
A_23_P134809	0.209515	0.363034	0.775079	0.00473133	NSMAF
A_32_P181222	0.20867	0.890446	2.65641	0.0325497	KCNMA1
A_33_P3315929	0.207989	0.270822	1.24907	0.000225178	ROD1
A_32_P209094	0.207736	0.417937	1.03857	0.0177966	FGGY
A_23_P379071	0.20763	0.38892	1.3177	0.00425684	FBXL13
A_33_P3257451	0.207413	0.22087	0.635422	0.0495224	SRRM3
A_24_P314179	0.205554	0.837366	1.73866	0.000989232	ETS2
A_33_P3298120	0.205331	0.306326	0.49798	0.0018082	HEPN1
A_24_P233915	0.205165	0.318302	0.569527	0.0110537	MED8
A_23_P311616	0.204789	0.452073	1.45397	0.003474	JMJD6
A_33_P3306217	0.204551	0.446925	0.957497	0.046088	TRIM39
A_23_P90804	0.203546	0.453564	0.93069	0.0169003	MAP4K4
A_32_P100430	0.202478	0.591792	0.901013	0.0419732	LOC100128737
A_23_P117146	0.201691	0.341109	0.4086	0.041865	PRDM4
A_24_P127564	0.201271	0.312551	0.954675	0.00255214	NCRNA00085
A_23_P129169	0.200939	0.203956	0.333324	0.018891	CYP11A1
A_33_P3339741	0.200387	0.365257	0.550978	0.00740066	LOC100131525
A_33_P3298356	0.200206	0.586352	1.20797	0.00493918	SH3GLB1
A_33_P3415012	0.199856	0.47725	0.481541	0.00601602	KCNA6
A_23_P105028	0.199768	0.297796	0.835758	0.0362792	ATL3
A_23_P56356	0.199451	0.956563	1.60869	0.0266313	PLB1
A_23_P118888	0.19939	0.403628	0.765578	0.000531299	PAFAH1B1
A_23_P312863	0.198764	0.458379	0.765342	0.016201	TUBB2C
A_33_P3356502	0.198368	0.596633	1.03103	0.00895912	RALB
A_23_P79094	0.198005	0.66584	0.88525	0.0490951	LILRA3
A_23_P131816	0.196717	0.530263	0.811434	0.0180726	DNTTIP1
A_23_P306507	0.19635	0.207064	0.911752	0.0144019	KRAS
A_23_P67932	0.19478	0.491553	0.898528	0.0118708	IL8RA
A_23_P169278	0.194358	0.322065	0.841581	0.038437	AGTPBP1
A_23_P91140	0.193931	0.23921	0.930301	0.0349642	PECR
A_33_P3247858	0.193875	0.428885	1.29461	0.0429794	MPP1
A_23_P376557	0.193671	0.583	1.20465	0.00645526	MMP25
A_24_P251599	0.193612	0.484687	0.535832	0.0492384	CAV3
A_33_P3225268	0.192812	0.323537	0.797141	0.00686921	QSOX1
A_23_P410998	0.192392	0.273441	0.655641	0.010132	RAB5B
A_23_P205519	0.1922	0.509353	0.823506	0.00909038	ABHD4
A_32_P116271	0.191583	0.861137	1.99099	0.00354299	C4orf12
A_23_P19543	0.191446	0.680096	1.30306	0.00877802	SRPK1
A_23_P79331	0.191402	0.387632	0.644012	0.0222598	TMBIM1
A_23_P27066	0.190464	0.248985	0.427929	0.0370674	UBE2G1
A_24_P287043	0.189476	0.382808	0.449656	0.0109599	IFITM2
A_23_P334709	0.188592	0.412481	1.51294	0.0144096	FKBP9
A_23_P122863	0.188357	1.34716	2.67174	0.00465483	GRB10
A_24_P272967	0.187808	0.219395	1.02419	0.00990679	AVL9
A_33_P3417745	0.187383	0.353032	0.82696	0.000241023	IQGAP1
A_33_P3378509	0.187052	0.413908	0.591099	0.0424471	USP38
A_23_P90601	0.186475	0.284675	0.855724	0.00742882	STEAP3
A_23_P3527	0.18638	0.201876	0.431096	0.0375817	POLR2C
A_23_P81859	0.185742	0.341607	0.746585	0.0187181	HIST1H2AH
A_33_P3258141	0.185413	0.286205	0.619793	0.00622705	CHUK
A_23_P77833	0.185145	0.696612	1.44623	0.00302262	PGS1
A_24_P310256	0.185028	0.237333	0.240328	0.0326897	LGI4
A_23_P49546	0.184249	0.232468	0.35503	0.034665	GRIN2C
A_24_P414371	0.184097	0.268749	0.828941	0.00377912	PPP3CA
A_33_P3335596	0.181991	0.326314	0.956847	0.0491699	C17orf62
A_33_P3232643	0.181266	0.391085	0.944608	0.00641196	LOC729412
A_24_P406132	0.18079	0.337293	0.719299	0.021557	MAPK13
A_24_P88921	0.18001	0.428269	0.667754	0.0348316	XPC
A_23_P165007	0.179912	0.581857	0.989556	0.00809677	RASGRP4
A_23_P105535	0.179495	0.34287	0.938979	0.00377453	WDR51B
A_24_P212481	0.179357	0.20252	1.12528	0.0286948	MCTP1
A_24_P233786	0.1793	0.661809	0.996482	0.0140346	FAM129A
A_23_P19226	0.178748	0.239634	0.863856	0.0342926	DSE
A_23_P411296	0.178399	0.527444	0.840305	0.00818826	CEBPB
A_23_P62659	0.178096	0.297096	0.429578	0.0470746	PPT1
A_23_P97309	0.177914	0.336291	0.611387	0.00612152	CASP9
A_23_P64860	0.177358	0.275716	0.615442	0.0285882	SELPLG
A_33_P3222233	0.177216	0.303297	0.471267	0.0251064	CC2D2B
A_33_P3226985	0.177108	0.388627	1.08237	0.000792925	CDK5R1
A_23_P83351	0.176871	0.354952	0.400258	0.0261406	DFNB31
A_23_P144384	0.176731	0.371082	0.673525	0.0168121	GALNT7
A_33_P3262171	0.176361	0.563211	0.904724	0.00668366	FER1L6
A_24_P55148	0.176262	0.402877	1.04096	0.00810577	HIST1H2BJ
A_33_P3351686	0.175911	0.501643	1.45801	0.0425397	CCDC17
A_23_P138271	0.175509	0.409701	0.761062	0.021815	ARL8A
A_23_P148513	0.174917	0.224794	0.484692	0.0458865	GNG5
A_23_P310560	0.174904	0.211426	1.12199	0.0238264	NUDT16
A_23_P319232	0.174787	0.876812	3.21901	0.00739967	KIAA1045
A_33_P3327921	0.17389	0.384607	0.426786	0.0337597	RHOQ
A_33_P3343155	0.173502	0.188894	1.13473	0.00204907	GNAQ
A_23_P143662	0.17348	0.528779	1.1134	0.0162923	PISD
A_23_P428184	0.172311	0.799318	1.16878	0.0187041	HIST1H2AD
A_24_P300777	0.17146	0.434163	0.806959	0.0364102	ADAM8
A_33_P3371402	0.170769	0.537556	1.13395	0.038991	NCRNA00204B
A_33_P3367062	0.17071	0.381848	0.923441	0.0175996	C1orf26
A_33_P3328251	0.170568	0.177186	1.23048	0.0481035	LOC285697
A_33_P3348614	0.170483	0.182198	0.831186	0.0415025	TBL1XR1
A_23_P216712	0.170384	0.567439	0.92755	0.0465459	TRPM6
A_23_P153562	0.16987	0.290796	0.87034	0.000987433	C5AR1
A_23_P37910	0.168162	0.359339	0.949888	0.000447786	MAPK3
A_33_P3347928	0.167258	0.281032	1.08206	0.0061112	CCNL1
A_23_P3643	0.16649	0.398681	0.640641	0.0167076	DNASE1L2
A_23_P67980	0.165545	0.444832	1.21665	0.0166212	KLF7
A_24_P200023	0.164928	0.520449	1.9744	0.00142689	IL1R1
A_23_P429491	0.164626	0.414812	0.598019	0.0162595	C11orf82
A_24_P484797	0.163919	0.412591	0.467374	0.00435938	CIDECP
A_24_P357709	0.163505	0.315475	0.829847	0.025056	VPS8
A_23_P385835	0.162825	0.562145	2.05512	0.0122051	GPR27
A_33_P3345255	0.162596	0.195463	0.372443	0.0200527	KBTBD4
A_32_P58425	0.162378	0.377432	0.872997	0.00194176	PHF13
A_23_P169934	0.162272	0.739913	1.25008	0.0147863	RILPL1
A_23_P106675	0.161901	0.381467	0.571779	0.0354121	PLCG2
A_24_P115990	0.161897	0.175282	0.467726	0.0362722	AMHR2
A_23_P39616	0.161775	0.378108	0.610434	0.0247112	ORC2L
A_23_P416711	0.161495	0.661884	1.76072	0.00227454	ST6GALNAC3
A_33_P3361851	0.161385	0.588814	1.02331	0.000906511	RAB7A
A_23_P170534	0.159738	0.325955	0.920295	0.0218109	FUT7
A_23_P155351	0.159462	0.355238	0.795029	0.0375442	BTD
A_23_P60742	0.158991	0.364021	0.85336	0.02485	MYLPF
A_23_P366216	0.158581	0.297138	0.888499	0.0045558	HIST1H2BH
A_33_P3404588	0.158486	0.172064	1.37691	0.0163764	FGD4
A_23_P40936	0.158094	0.283198	0.897115	0.00265027	NR2C2
A_33_P3328928	0.158039	0.50441	1.00165	0.0481595	BMP2K
A_23_P336644	0.158027	0.30105	0.868383	0.0465407	TOR1AIP2
A_23_P203743	0.157886	0.327622	0.940838	0.0229018	GAB2
A_23_P303210	0.156711	0.298732	0.89241	0.0441587	IKBIP
A_32_P109036	0.1564	0.205223	0.905524	0.0485159	ZNF493
A_23_P42282	0.156356	0.441913	0.607427	0.0150414	C4B
A_23_P141917	0.156317	0.591673	1.15948	0.0299563	TYK2
A_23_P35399	0.15447	0.233928	0.534414	0.0199426	ANXA11
A_23_P30884	0.154167	0.226721	0.469417	0.0439523	CLIC1
A_32_P172848	0.154048	0.241655	1.2421	0.0115645	GK
A_33_P3318534	0.15323	0.608983	0.779943	0.00792567	ACPL2
A_23_P166135	0.152933	0.201528	0.667934	0.0056582	XRN2
A_33_P3290532	0.152101	0.265322	0.555415	0.00470635	LOC255480
A_23_P151791	0.151814	0.245593	1.08879	0.0182722	LTB4R
A_24_P233960	0.15063	0.246038	0.886192	0.0454294	SNX27
A_24_P147407	0.150535	0.335165	0.644005	0.0269981	STRADA
A_33_P3235189	0.150028	0.342285	0.498028	0.0127387	ANKRD13B
A_23_P21134	0.149691	0.194535	1.21482	0.00492757	DDIT3
A_33_P3275943	0.149407	0.351532	1.23451	0.0179494	PWWP2A
A_23_P103282	0.147907	0.171851	0.490881	0.0270603	TMEM59
A_23_P24077	0.147599	0.263416	0.756411	0.0488729	C10orf54
A_33_P3251672	0.147084	0.447243	0.496366	0.000763204	ABCA2
A_23_P90497	0.147026	0.190842	0.74095	0.043902	LILRA4
A_33_P3329549	0.145418	0.295329	0.807475	0.000218512	FBRS
A_23_P7684	0.145359	0.736138	1.99876	0.000140295	CCNJL
A_23_P24898	0.144701	0.242787	0.375972	0.0361405	OR51D1
A_24_P53215	0.144377	0.363099	0.819816	0.0231575	UNC13D
A_23_P111343	0.144355	0.420434	0.99352	0.00145666	BCLAF1
A_23_P139575	0.143697	0.359599	0.616764	0.00750017	PRR13
A_23_P321354	0.143252	0.229076	0.843016	0.00113032	TMEM71
A_33_P3389060	0.143026	0.81768	1.17357	0.00524541	CDK5RAP2
A_23_P150147	0.142043	0.600262	1.21607	0.0199203	SSH3
A_33_P3250128	0.142042	0.252113	1.12024	0.00142548	SNX18
A_23_P14769	0.140443	0.372205	0.866876	0.031757	FES
A_23_P363968	0.140364	0.431602	1.06089	0.00908782	C1RL
A_23_P144639	0.139934	0.234586	0.59321	0.00849632	TMCO6
A_24_P380061	0.139215	0.246127	1.95654	0.00856992	ARHGAP24
A_23_P204484	0.137934	0.219309	0.561689	0.00171677	RAB35
A_23_P219060	0.136544	0.16573	0.505569	0.00622493	GPSM3
A_23_P88249	0.136439	0.23715	0.693527	0.0271017	RBM23
A_23_P252471	0.136345	0.235816	0.625353	0.0173434	PECAM1
A_23_P26759	0.136156	0.324742	0.891107	0.0444541	CANT1
A_33_P3222218	0.135843	0.213903	0.396419	0.0419635	NEURL1B
A_23_P200493	0.135708	0.256451	0.719296	0.00266242	LBR
A_33_P3356341	0.134496	0.396524	0.987668	0.00653078	MSL1
A_24_P40529	0.133704	0.238062	1.15916	0.00283584	TMLHE
A_24_P369656	0.132998	0.614004	1.61652	0.0353524	TRIM9
A_23_P4494	0.13252	0.353961	1.30707	0.0126507	DSC2
A_23_P167159	0.132306	1.5054	2.614	0.00837463	SCRG1
A_23_P140035	0.131825	0.1616	0.382398	0.0142326	WBP4
A_33_P3222228	0.131394	0.307579	0.435541	0.0168857	FUT6
A_23_P124476	0.131334	0.286758	0.447237	0.0343608	CLCN3
A_23_P136964	0.131245	0.150526	0.865824	0.0357088	RPGR
A_23_P251717	0.130843	0.367209	0.385789	0.00242155	WDR45
A_24_P303974	0.130803	0.296795	0.881427	0.00580062	CDC123
A_24_P37589	0.130515	0.530499	1.00899	0.000827796	ACPP
A_24_P295601	0.130356	0.247612	0.405938	0.0188685	KIAA0652
A_33_P3245709	0.130146	0.173912	0.551808	0.0359382	RALGAPB
A_23_P128166	0.129772	0.184325	0.63309	0.00180028	RAB21
A_24_P212129	0.129763	0.37631	0.921414	0.0226729	ZNF33A
A_23_P93383	0.128032	0.378568	1.17892	0.00753314	RGL2
A_23_P89187	0.127958	0.242058	0.578139	0.0481894	LASP1
A_33_P3251876	0.127871	0.584819	3.7743	0.00399163	IL18R1
A_32_P377032	0.127215	0.284817	0.522475	0.0423757	C2orf52
A_24_P217848	0.127137	0.3955	0.738204	0.00392568	HIST1H2AK
A_24_P29723	0.126973	0.691479	1.60118	0.000940706	POR
A_33_P3301782	0.126439	0.34479	1.01365	0.0146889	LOC220930
A_24_P135483	0.124888	0.261744	0.653387	0.00717857	TSPAN14
A_23_P340251	0.123733	0.12868	0.642714	0.0132295	RAB2A
A_33_P3751889	0.123306	0.376547	0.528219	0.014443	TOM1
A_23_P13033	0.123126	0.330269	0.392132	0.023845	RBM4
A_33_P3340007	0.122436	0.190965	0.769059	0.022871	LOC220429
A_23_P250283	0.121824	0.187509	0.67226	0.00525862	RAB1A
A_23_P51853	0.121268	0.484031	1.06333	0.0203469	ZDHHC18
A_23_P59069	0.120834	0.58595	1.07438	0.0120207	HIST1H2BO
A_24_P385336	0.120732	0.259779	0.690046	0.000126523	HIPK1
A_33_P3253804	0.119024	0.21516	0.981508	0.0260448	CEBPD
A_23_P202750	0.118835	0.350687	1.11057	0.0281655	C11orf54
A_24_P153511	0.118823	0.188681	0.957735	0.00409017	OSBPL8
A_23_P91081	0.118647	1.10686	3.69034	0.00157495	EPCAM
A_33_P3260669	0.117465	0.367612	1.17608	0.0394751	STK3
A_23_P256342	0.117216	0.269132	0.8412	0.0237675	SNX13
A_24_P80181	0.117208	0.353194	0.429472	0.00823781	TMEM127
A_33_P3227990	0.117069	0.241196	0.916574	0.0261773	MBP
A_24_P23522	0.116642	0.271894	0.945805	0.0175613	THAP5
A_23_P500328	0.114968	0.126895	0.310979	0.0014216	DCX
A_23_P207354	0.114243	0.115492	0.284217	0.0267796	HIGD1B
A_23_P305616	0.11355	0.186471	0.442667	0.0307922	PRO0461
A_33_P3400763	0.113392	0.77511	1.89762	0.0145857	PLIN4
A_23_P138194	0.112929	0.267997	0.437795	0.0329902	NCF2
A_24_P230721	0.112783	0.319798	0.422787	0.00558724	WDR73
A_23_P56213	0.111694	0.616525	1.58175	0.00237001	GRAMD1A
A_23_P91293	0.111203	0.276106	0.509128	0.024956	VAPB
A_24_P788878	0.111021	0.218582	0.359303	0.03246	C2CD4B
A_23_P117546	0.110839	0.469463	1.19986	0.00183021	SOS2
A_33_P3276475	0.110583	0.217268	0.724135	0.00560294	CHMP1B
A_24_P392958	0.110086	0.149448	0.449377	0.0163146	TBC1D20
A_23_P155765	0.109245	0.43255	0.856246	0.00817363	HMGB2
A_24_P149395	0.108575	0.44118	0.836103	0.011589	WIPI2
A_33_P3502640	0.108403	0.136757	0.650093	0.0390004	DTX2
A_23_P68970	0.107424	0.397029	0.88665	0.028693	ARFGAP3
A_33_P3424472	0.106795	0.422087	1.12462	0.0110252	TNPO3
A_23_P111041	0.10623	0.207331	0.993774	0.0153374	HIST1H2BI
A_33_P3886938	0.105465	0.251703	0.607501	0.0351541	LOC100093698
A_23_P349025	0.104344	0.190296	1.67189	0.00142041	C14orf174
A_32_P60459	0.104135	0.21255	0.639969	0.014671	OTUD1
A_23_P92154	0.103931	0.26336	0.654791	0.0075105	MBD4
A_23_P385034	0.103174	0.359042	0.934703	0.00277934	E2F3
A_23_P502957	0.103123	0.310585	1.11529	0.0071462	CDH26
A_23_P49412	0.102479	0.275674	0.604769	0.0215901	PRR14
A_23_P152028	0.101964	0.276849	0.394755	0.0450723	TRIP4
A_33_P3271490	0.101459	0.402133	0.928677	0.038491	RBMS1
A_32_P489130	0.100683	0.198758	1.15395	0.00349636	BRWD3
A_23_P34402	0.100015	0.242602	0.50199	0.0300106	NCSTN
A_23_P321307	0.0999964	1.07019	2.27664	0.00695031	ADAMTS2
A_23_P254888	0.0998542	0.496591	0.855305	0.0182854	ZYX
A_23_P57856	0.099812	0.59793	1.65803	0.0138963	BCL6
A_23_P62907	0.0997124	0.287292	0.924561	0.000740068	ATF6
A_33_P3323862	0.0996027	0.756255	1.72298	0.0374534	LOC388210
A_23_P119377	0.0990624	0.370114	0.775861	0.0422661	CYTH2
A_23_P123539	0.09852	0.428645	0.528969	0.0381328	PPP2R2A
A_23_P155830	0.098205	0.265036	0.954671	0.000878109	TBC1D14
A_23_P25003	0.0960119	0.179566	0.652008	0.000590619	CLIP1
A_23_P422178	0.0955634	0.151956	0.778016	0.00128477	CUL4B
A_33_P3282261	0.0950634	0.220879	0.524679	0.0460885	LOC100288667
A_24_P813147	0.095051	0.257605	0.719528	0.005221	RP11-631M21.2
A_23_P327069	0.0945305	0.200522	0.750675	0.00576707	KIAA0232
A_23_P101111	0.0944585	0.280884	0.792305	0.018601	CTDP1
A_23_P141302	0.0944192	0.39005	0.59966	0.0213036	ZNF18
A_33_P3303414	0.0943305	0.2359	0.923312	0.00770556	MAN1A1
A_23_P422083	0.0930621	0.170828	0.836318	0.00146821	TMEM55A
A_33_P3308586	0.0911674	0.22747	0.298001	0.0489735	DUXA
A_33_P3419733	0.0901633	0.156592	0.683443	0.00404865	DNAJC5
A_33_P3369535	0.0894638	0.108503	0.532683	0.0371839	MAGI1
A_24_P174824	0.0880687	0.252889	0.490291	0.0438128	SLU7
A_23_P162386	0.0872791	0.213007	0.55636	0.0171497	BIN2
A_24_P294842	0.087199	0.397818	0.854389	0.0403619	ATXN1
A_23_P209564	0.0864884	0.565972	1.46796	0.00693512	CYBRD1
A_23_P251342	0.086385	0.41629	1.06222	0.00338608	GSK3B
A_33_P3209321	0.0863136	0.266391	0.340813	0.00785913	LOC729558
A_32_P19294	0.0860435	0.789758	1.15164	0.04461	GLT1D1
A_33_P3295283	0.0852348	0.547145	0.873938	0.0407008	LPCAT3
A_23_P145957	0.085127	0.646616	1.4619	0.00138746	TPK1
A_23_P112950	0.0850885	0.28327	0.487575	0.0159593	ATF7IP
A_24_P942773	0.0850017	0.15064	0.513937	0.000978408	SLMAP
A_24_P380679	0.0834692	0.615742	1.27063	0.0474315	C7orf53
A_32_P187571	0.082822	0.262942	0.669817	0.00945503	SCN2B
A_23_P215720	0.0827621	0.119971	0.412171	0.00960219	CFTR
A_23_P406782	0.0821363	0.672831	1.45418	0.018578	HPN
A_23_P161458	0.0816687	3.04217	6.10081	0.000536987	OLAH
A_23_P15299	0.0815123	0.323775	0.704245	0.0162915	WBP2
A_33_P3360814	0.0813818	0.357082	1.55013	0.000593778	NF-E4
A_24_P63019	0.0813707	0.780801	2.53466	0.0149426	IL1R2
A_32_P148796	0.0806327	0.385255	1.09159	0.00449467	UBXN2B
A_23_P371824	0.0803257	0.374297	0.991943	0.0301457	TUFT1
A_33_P3330549	0.0797635	0.148878	0.726664	0.0042954	SLC44A2
A_33_P3392977	0.0794549	0.154908	0.599205	0.00650549	CCNDBP1
A_23_P24784	0.0794229	0.226424	0.94309	0.0260684	TNNI2
A_23_P63379	0.0789692	0.300112	0.32069	0.000238681	CA14
A_24_P889720	0.0784339	0.16605	0.245217	0.00700426	UBC
A_23_P160689	0.0782202	0.155855	0.434593	0.0475732	C1orf103
A_33_P3571120	0.0780872	0.387768	0.641172	0.00456887	AP3D1
A_33_P3773261	0.077627	0.594682	1.12471	0.0259778	LOC285771
A_23_P168567	0.0771736	0.225485	0.702361	0.0361216	GTF2I
A_33_P3276845	0.0760592	0.34661	1.31313	0.037687	LOC642127
A_23_P130113	0.0752279	0.138797	0.614	0.0379295	ASGR2
A_23_P5221	0.0751125	0.143086	0.541557	0.0445765	ZNF333
A_24_P239731	0.074938	0.097671	0.79089	0.0173281	B4GALT5
A_24_P341504	0.074747	0.181223	0.539358	0.0190321	RNPC3
A_33_P3289541	0.0743244	0.230624	0.958965	0.0118736	MLLT1
A_33_P3261167	0.0736543	0.167984	0.469923	0.00554969	GNS
A_33_P3267410	0.0731257	0.172009	1.36521	0.0161523	KILLIN
A_33_P3555937	0.0731136	0.422296	1.30589	0.0168233	STEAP4
A_23_P201483	0.0731011	0.214562	1.01696	0.00238668	MAPKAPK2
A_33_P3330872	0.0729578	0.40434	1.24617	0.00088585	MSL3
A_23_P369987	0.0711452	0.186075	0.640017	0.000941792	KIAA0317
A_23_P167061	0.068862	0.436285	0.78131	0.00517504	PPEF2
A_33_P3309526	0.0678132	0.20215	0.62369	0.00114072	PTPRC
A_23_P54100	0.0677722	0.0977517	0.372057	0.0148695	ESR2
A_23_P120953	0.0676765	0.283555	0.583336	0.0240983	SERHL2
A_23_P2582	0.0673001	0.0747291	0.463035	0.0244501	HDAC7
A_23_P117980	0.0672779	0.0753674	0.389651	0.0381644	KATNB1
A_23_P103661	0.0662287	0.227118	0.322149	0.0330788	YY1AP1
A_23_P150876	0.0658388	0.266383	0.599064	0.0462435	VPS37B
A_23_P34510	0.064763	0.20589	1.58362	0.0187792	PHC2
A_33_P3229246	0.0609173	0.283325	1.28474	0.00668799	HIST2H2BE
A_33_P3279241	0.0604015	0.593273	1.4801	0.00071861	ZNF608
A_24_P184555	0.0597316	0.219881	0.523794	0.0451092	PXN
A_33_P3217317	0.059163	0.0838946	0.439052	0.0343117	C14orf81
A_23_P309381	0.0587597	0.841845	1.5002	0.0135786	HIST2H2AA4
A_32_P831725	0.0585065	0.326123	1.14566	0.0134772	C3orf62
A_33_P3245228	0.0581854	0.0745345	0.364576	0.0240969	PLUNC
A_33_P3393821	0.0568949	0.130014	1.10327	0.00959424	C1R
A_23_P337729	0.0563125	0.165898	0.724769	0.0172976	TMEM180
A_24_P274640	0.0545775	0.0786973	0.744324	0.0397446	GTF2H2D
A_33_P3258349	0.0544693	0.311746	0.772337	0.0365002	hCG_2040572
A_23_P357365	0.0543928	0.0877843	0.700039	0.00821475	STAG1
A_23_P208516	0.0541571	0.305624	0.634396	0.0487117	MBOAT7
A_23_P45945	0.0535269	0.143756	0.289289	0.0250916	EIF1
A_33_P3213493	0.052625	0.342552	0.649837	0.0188947	VAMP2
A_23_P77310	0.0523571	0.296253	0.68618	0.0279242	ZFP106
A_33_P3382157	0.0508508	0.203242	0.490411	0.00731934	PICALM
A_33_P3392245	0.0504758	0.181692	0.472752	0.0158224	FAM178A
A_23_P76851	0.0503562	0.195164	1.07506	0.0013204	PRMT5
A_33_P3321996	0.0503101	0.519397	0.588429	0.0145814	LOC100287359
A_33_P3407657	0.0493514	0.109302	0.606206	0.00221491	MGRN1
A_33_P3383071	0.0464063	0.138377	0.284766	0.0198574	LOC100131705
A_23_P23171	0.0462682	0.350963	1.21085	0.00696492	EIF2C4
A_23_P411188	0.0453725	0.611751	1.41528	0.032961	CHRNA10
A_23_P19691	0.0450909	0.228552	0.666192	0.0443927	HEBP2
A_33_P3525062	0.0447463	0.255236	0.474948	0.0458875	LOC285626
A_33_P3255544	0.0441309	0.139437	0.555716	0.0425488	RNF130
A_24_P39211	0.0433901	0.153652	0.764771	0.000911645	ING1
A_23_P23006	0.0432952	0.264184	0.581945	0.018713	NRD1
A_23_P150931	0.0427544	0.185586	0.420753	0.0355993	LMBR1L
A_23_P28318	0.0421781	0.218113	0.732791	0.0072036	C2orf56
A_23_P401700	0.0412501	0.358418	0.728333	0.049761	APBB1IP
A_24_P926960	0.0411875	0.183243	1.17557	0.0405386	MEGF6
A_33_P3210099	0.0409533	0.0747746	0.951123	0.0498561	ALPK3
A_23_P386168	0.0408571	0.256717	0.779281	0.033888	PRR24
A_23_P254165	0.0398255	0.356984	1.44945	0.000723554	RAI2
A_23_P423457	0.0396834	0.0511945	0.302571	0.0218486	SERINC5
A_24_P95439	0.0373543	0.150176	0.596882	0.042304	CARS
A_23_P36753	0.036868	0.139078	0.4493	0.0318704	ALDH2
A_24_P194714	0.036303	0.202312	0.572506	0.0410384	FAM100B
A_23_P256835	0.0362892	0.0831727	0.2615	0.0170549	TTC15
A_23_P376599	0.0360261	0.10212	0.560994	0.00877172	RALBP1
A_33_P3306715	0.0356614	0.0625548	0.407242	0.0381974	C6orf132
A_23_P388900	0.0349918	0.293019	1.22332	0.000687185	SLC22A15
A_24_P3783	0.033952	0.241716	0.934311	0.0168546	HIST1H2BM
A_23_P24796	0.0332035	0.256157	0.630864	0.024402	FAM160A2
A_23_P29851	0.0323733	0.324297	0.770536	0.00571009	LRPAP1
A_33_P3239634	0.0320859	0.136135	0.80238	0.00544342	NFYA
A_33_P3327200	0.0310797	0.245816	0.800036	0.0221534	ATP2B4
A_23_P103011	0.030936	1.06695	1.85909	0.0162672	RAB36
A_33_P3246733	0.0309269	0.144387	0.746426	0.0237853	MNT
A_32_P208120	0.0308305	0.272947	0.801161	0.0228995	CAMK1D
A_33_P3328410	0.030639	0.272185	0.547616	0.0173129	LOC100291851
A_23_P47304	0.0304668	0.340061	0.659109	0.0360373	CASP5
A_33_P3288774	0.0301903	0.17709	0.836974	0.001953	RC3H1
A_33_P3376214	0.0298488	0.20402	0.318392	0.0168253	FMO5
A_33_P3242659	0.0283694	0.345016	1.2069	0.00475253	KIF13A
A_24_P109633	0.0276915	0.104839	0.839931	0.00666786	ITPK1
A_32_P85330	0.0264704	0.162334	1.42066	0.0104248	C15orf37
A_23_P63870	0.0253371	0.26687	1.09041	0.0270463	SAMD8
A_23_P94879	0.0241151	0.0570011	0.532527	0.0196329	F2
A_33_P3224206	0.0231307	0.0994961	0.50565	0.0261672	LOC100130800
A_33_P3386716	0.0227182	0.105404	0.447527	0.00877985	PPP1R15B
A_23_P318300	0.0217753	0.115778	0.749889	0.0461131	ZAK
A_33_P3406505	0.0214505	0.0217905	0.746887	0.0157505	ELL
A_23_P210048	0.0209382	0.203638	0.896477	0.0477176	HDAC4
A_23_P148121	0.0205677	0.43414	0.73583	0.0194967	EHBP1L1
A_33_P3348744	0.0203884	0.165812	0.650683	0.00250517	LOC652191
A_32_P6344	0.0195741	0.318658	0.709082	0.0109963	MAP2K4
A_23_P5831	0.0187658	0.267913	0.819315	0.0469491	HPCAL1
A_23_P82296	0.0183097	0.0568002	0.845845	0.0226503	GNB2
A_33_P3304878	0.0182886	0.129625	0.320113	0.0477197	WDFY4
A_23_P59349	0.0173126	0.215179	0.339301	0.0357208	HECA
A_24_P413669	0.017081	0.369685	3.22035	0.00369178	PFKFB2
A_24_P150874	0.0170421	0.0421921	0.28438	0.0328093	GNA13
A_23_P259344	0.0167356	0.656637	1.63632	0.000226492	CECR6
A_23_P161507	0.0158741	0.229042	0.724791	0.00395366	MTL5
A_23_P113005	0.0156479	0.15465	0.652956	0.0237767	EFNA1
A_33_P3322553	0.0153291	0.225265	0.793971	0.00631402	MED25
A_23_P42198	0.0152991	0.0224261	0.712865	0.0419304	HIST1H3G
A_24_P99216	0.0145789	0.45009	1.29038	0.00248536	LRP10
A_33_P3229552	0.014577	0.448618	0.795535	0.0137846	LRFN1
A_32_P465742	0.0126754	0.0494434	0.681657	0.0265393	PIP5K1B
A_24_P40978	0.0123521	0.0510906	0.625578	0.0248095	CYHR1
A_23_P334021	0.0114515	0.208381	0.769307	0.0182177	IGF2R
A_23_P89543	0.0114265	0.165651	0.656305	0.00287911	KIAA0753
A_24_P417162	0.0110681	0.474928	0.859445	0.012103	TBL1X
A_33_P3214550	0.0102106	0.295883	0.507476	0.00379038	IL8RB
A_24_P158903	0.0101547	0.321352	0.793554	0.041657	IRAK4
A_32_P41604	0.00955637	0.349908	1.20501	0.00366403	F5
A_33_P3312975	0.00943695	0.0618805	0.836819	0.00813009	CLASP1
A_23_P19333	0.00778717	0.201783	0.840029	0.0354638	TREM1
A_24_P100830	0.00775786	0.0736504	1.01032	0.0296494	AMN1
A_24_P336276	0.00747277	0.436603	0.829237	0.0014122	SLCO3A1
A_33_P3326046	0.0068242	0.151147	0.408503	0.0475603	RNF167
A_24_P126471	0.00488068	0.522634	1.36063	0.040879	SLC12A9
A_23_P81131	0.00419462	0.319414	0.431272	0.017287	CORIN
A_24_P140204	0.00322923	0.193284	1.17048	0.0218904	PXK
A_23_P167789	0.00317601	0.338028	0.998784	0.0407425	FAM53C
A_23_P106562	0.00290354	0.032543	0.614044	0.0186619	GALNS
A_33_P3299921	0.000966951	0.0381952	0.26801	0.0392682	LOC100132483
A_33_P3390731	0.000418476	0.101685	0.57816	0.00712753	AKTIP
A_23_P207058	0.000297571	0.614823	1.7305	0.0116238	SOCS3
