# Supplementary material for: Peripheral-blood gene expression profiling studies for coronary artery disease and its severity in Xinjiang population in China
Source: Lipids Health Dis. 2018 Jul 18;17:154. doi: 10.1186/s12944-018-0798-1 (PMC6052538; doi:10.1186/s12944-018-0798-1)
Supplement: Supplementary file 2 — Table S2. Gene list of the coronary artery stenosis-related down-regulated genes identified by linear mixed effects model analysis. (XLSX 52 kb) [file 12944_2018_798_MOESM2_ESM.xlsx]

## Sheet: Table S2. down-regulated genes
Additional file 2: Table S2. Gene list of the coronary artery stenosis-related down-regulated genes identified by linear mixed effects model analysis
probe	trend1	trend2	trend3	pvalue	GeneSymbol
A_23_P143526	-1.62101	-1.97254	-2.25997	0.0467388	S100B
A_33_P3244728	-1.13733	-1.43665	-2.0007	0.0460308	LRP2
A_23_P158925	-1.13517	-2.4067	-2.65048	0.000844534	GPR125
A_24_P923102	-1.10989	-1.28083	-1.9664	0.0419115	KLHL23
A_33_P3391796	-1.08549	-1.88492	-2.25916	0.00135892	NOG
A_23_P134663	-1.08156	-1.20939	-1.66033	0.0207493	BAALC
A_23_P2543	-1.07813	-1.71624	-3.779	0.00291351	CUX2
A_33_P3379356	-0.959474	-1.49538	-1.61061	0.0333644	ESR1
A_33_P3226542	-0.9065	-1.10209	-1.21597	0.00359349	SNORD3B-1
A_33_P3337485	-0.883025	-1.45266	-1.69745	0.0222341	CD248
A_23_P122906	-0.86901	-1.03195	-1.52744	0.00662374	AUTS2
A_33_P3294459	-0.868399	-1.01791	-1.34914	0.0235124	COPG2IT1
A_24_P246777	-0.865099	-1.02093	-1.81139	0.0401905	LOC100132658
A_24_P113131	-0.859048	-1.17858	-1.2595	0.000387118	BZRAP1
A_32_P210202	-0.84051	-0.875507	-1.24536	0.0139305	E2F7
A_23_P378416	-0.834373	-0.883252	-2.23105	0.00174363	GPM6B
A_23_P118246	-0.793235	-1.30459	-1.41059	0.0152635	GINS2
A_33_P3329187	-0.770659	-0.786925	-1.52066	0.00717935	DNMT1
A_32_P411945	-0.736572	-0.866457	-0.894901	0.0469109	BOLL
A_33_P3214209	-0.729517	-0.826679	-1.6965	0.0142959	LOC728411
A_23_P42128	-0.695022	-0.723386	-1.77173	0.0437922	KCNK17
A_23_P170820	-0.685893	-0.831472	-0.833496	0.0465634	PUM1
A_23_P215070	-0.678747	-0.906115	-1.36988	0.0319619	TSGA14
A_24_P213788	-0.666338	-1.23332	-1.61582	0.0331095	LOC641518
A_24_P399888	-0.661595	-0.797966	-1.12208	0.0232088	CENPM
A_33_P3347040	-0.657381	-0.79937	-2.45132	0.0270501	LOC100290344
A_32_P164593	-0.651708	-0.668254	-0.878177	0.0362743	ZMAT4
A_23_P259741	-0.640713	-0.737241	-0.978154	0.0075295	SATB1
A_23_P350719	-0.639207	-0.924748	-1.18514	0.0259213	TMPRSS8
A_23_P100660	-0.638307	-0.748706	-1.39649	0.0251934	SERPINF1
A_23_P40295	-0.635976	-0.911204	-1.22437	0.0312278	C20orf103
A_24_P942112	-0.628971	-0.83158	-1.19175	0.0157865	POLR1B
A_33_P3393170	-0.627434	-0.705434	-1.42833	0.00684125	CAPN5
A_33_P3324814	-0.623764	-0.72306	-1.34635	0.0169931	LOC100132345
A_24_P402690	-0.620645	-0.925684	-1.38252	0.0204	ITM2C
A_33_P3339397	-0.617223	-0.821511	-1.1457	0.0297941	SH3YL1
A_23_P67725	-0.613046	-0.629199	-1.17848	0.0214837	LMNB2
A_33_P3226995	-0.605695	-0.625906	-1.30266	0.0443553	CD7
A_32_P146659	-0.602194	-0.799491	-1.28605	0.0474983	LOC401431
A_23_P119448	-0.596747	-0.671608	-1.08611	0.00533038	SAPS1
A_24_P280706	-0.595272	-0.771235	-1.06524	0.0279236	KIAA1529
A_23_P408167	-0.58664	-0.801461	-1.21183	0.0437316	GPRASP2
A_23_P146997	-0.575245	-0.781617	-1.21058	0.0468236	CXorf15
A_32_P132396	-0.569836	-0.610255	-1.02425	0.0347215	LOC100125556
A_23_P401361	-0.567976	-0.710292	-1.03037	0.00328193	PITPNM2
A_33_P3321442	-0.566881	-0.759506	-0.91691	0.0450923	ZSCAN5C
A_23_P370989	-0.565735	-0.714535	-1.01027	0.0202221	MCM4
A_24_P151106	-0.563045	-0.817817	-1.50648	0.00049658	ZFP28
A_23_P167599	-0.562967	-0.68674	-0.927793	0.0338468	FAM134B
A_23_P85783	-0.557826	-1.00557	-1.05988	0.00558011	PHGDH
A_23_P146849	-0.556653	-1.00112	-1.1411	0.00831314	APBA2
A_32_P186474	-0.555445	-0.598187	-1.01038	0.0170504	RACGAP1
A_32_P148476	-0.553697	-0.609565	-1.13905	0.0447676	LOC389842
A_24_P860703	-0.548626	-0.568881	-1.0864	0.0410977	LOC388796
A_33_P3340025	-0.546851	-0.775629	-1.12389	0.0153534	GINS1
A_32_P222961	-0.544594	-0.636538	-1.12049	0.00782576	SPIN4
A_33_P3386262	-0.544348	-0.762546	-1.34112	0.0405504	CDT1
A_32_P58614	-0.536617	-1.22611	-1.38166	0.0203741	KIAA1377
A_33_P3415698	-0.531896	-0.719591	-1.28532	0.0229839	TMIGD2
A_33_P3317523	-0.52789	-0.790043	-1.48013	0.0289725	STMN1
A_24_P83183	-0.526748	-0.618904	-0.722397	0.0204293	WHSC2
A_23_P211007	-0.526132	-0.798679	-0.876205	0.00841647	NRIP1
A_33_P3220872	-0.524881	-0.953529	-1.3169	0.00263036	LOC1720
A_23_P29096	-0.518785	-1.0504	-1.29136	0.0365685	PDE9A
A_24_P14367	-0.518144	-0.610316	-0.635491	0.0455875	PTBP1
A_24_P392022	-0.515593	-0.717907	-1.08327	0.0421545	FAM86A
A_23_P120227	-0.514663	-0.85703	-1.56892	0.0162487	LBH
A_33_P3418158	-0.510365	-0.715734	-1.10235	0.00111775	SLC2A8
A_24_P366415	-0.499231	-0.592127	-1.40786	0.00956326	LOC643997
A_23_P363399	-0.498411	-0.892954	-1.02469	0.0376238	SLC38A1
A_24_P160874	-0.496759	-0.669843	-1.1303	0.000202704	DUT
A_32_P203430	-0.494575	-0.704271	-1.22623	0.040483	ZNF30
A_23_P121533	-0.489863	-0.777121	-1.69578	0.0166287	SPON2
A_23_P63789	-0.486538	-0.738271	-1.00589	0.0370302	ZWINT
A_23_P29384	-0.468549	-0.514724	-1.04854	0.03042	ZNF502
A_24_P203000	-0.468417	-0.468491	-1.41939	0.0161528	IL2RB
A_23_P216355	-0.45795	-0.504221	-0.902737	0.0280482	NFKBIL2
A_24_P323598	-0.457079	-0.592808	-0.856241	0.0262106	ESCO2
A_23_P420269	-0.454031	-0.761912	-1.13693	0.0462557	INTS2
A_23_P116387	-0.449213	-0.457631	-0.611652	0.0495281	INCENP
A_32_P114284	-0.448631	-0.66414	-1.45818	0.0453013	IKZF2
A_24_P694760	-0.442869	-0.496475	-0.804593	0.0101055	ERC1
A_23_P218807	-0.442274	-0.814236	-1.13039	0.0171979	ZC3H7B
A_24_P320171	-0.441389	-0.661137	-0.683575	0.0493983	C4orf23
A_23_P111297	-0.440899	-0.622545	-0.882536	0.0481846	RPP40
A_23_P27332	-0.440158	-0.831948	-1.34958	0.0219125	TCF4
A_23_P132121	-0.436163	-0.941034	-1.13904	0.0108175	SIK1
A_33_P3281151	-0.43575	-1.14621	-1.18128	0.0348237	FUBP1
A_23_P84140	-0.433671	-0.638078	-0.948021	0.0403592	IQCB1
A_23_P10385	-0.432714	-0.7417	-0.877447	0.0329885	DTL
A_23_P148057	-0.431443	-0.672619	-0.792035	0.00635513	ZDHHC9
A_33_P3266828	-0.422625	-0.505753	-0.814374	0.0149314	TMEM8B
A_23_P46982	-0.420109	-0.581588	-0.807049	0.0153802	MMS19
A_32_P56525	-0.414381	-0.729779	-0.987698	0.00972175	FAM115A
A_24_P407235	-0.410651	-0.677859	-0.901441	0.0492301	CRY1
A_33_P3315355	-0.41029	-0.500714	-1.05806	0.0115737	SETD6
A_33_P3366039	-0.407086	-0.850793	-1.29798	0.023911	RPL29
A_33_P3359306	-0.406247	-0.531168	-0.760878	0.0496118	MTA1
A_33_P3236868	-0.39942	-1.00389	-1.11427	0.0187225	MT1X
A_23_P395566	-0.398428	-0.423409	-1.19526	0.0226195	FBXO31
A_33_P3259801	-0.394282	-0.577358	-1.07708	0.0163013	TMEM189
A_23_P20392	-0.394029	-0.446161	-0.642285	0.0251068	PSD3
A_33_P3241753	-0.393842	-0.451815	-1.15628	0.00675625	NDUFA12
A_33_P3268181	-0.393753	-0.827375	-1.12616	0.0276905	LIMS2
A_23_P933	-0.39373	-0.427589	-0.615317	0.0438284	RWDD3
A_32_P215113	-0.392023	-1.32282	-1.93076	0.0266001	CCDC58
A_23_P381102	-0.387606	-0.450845	-1.35069	0.014131	CCDC74B
A_23_P93750	-0.384534	-0.567033	-1.11936	0.0245766	LSM5
A_23_P356484	-0.38299	-0.412154	-0.753314	0.0357451	RPS10
A_32_P66035	-0.380046	-1.01416	-1.08879	0.0459936	TMEM86A
A_23_P15202	-0.38004	-0.398524	-1.02016	0.0281643	DHODH
A_33_P3423401	-0.378867	-0.638721	-1.00238	0.00366973	ZNF790
A_23_P258018	-0.37395	-0.416748	-0.711182	0.0339248	MYL5
A_24_P880043	-0.37081	-0.547828	-1.16488	0.0234054	PCGF5
A_33_P3242919	-0.369758	-0.520703	-0.852152	0.0282258	HNRNPM
A_23_P88222	-0.369475	-0.645927	-2.13213	0.00332795	PLD4
A_23_P216396	-0.367651	-0.39102	-0.835426	0.02672	EXOSC2
A_33_P3323435	-0.36218	-0.711713	-1.14332	0.0382773	MAP3K9
A_24_P743802	-0.361777	-0.442091	-0.757325	0.0111605	ZNF618
A_33_P3411296	-0.35983	-0.409805	-0.88118	0.0492803	PURA
A_24_P301186	-0.35816	-0.648991	-1.06967	0.0285811	WDR89
A_33_P3210338	-0.353929	-0.468602	-0.835829	0.0309519	RFX7
A_23_P155711	-0.352373	-0.89822	-1.47612	0.0446861	NEIL3
A_33_P3304282	-0.347689	-0.529158	-0.919017	0.0134168	RPS15A
A_32_P180971	-0.345534	-0.625487	-0.85924	0.0428874	LOC728323
A_33_P3214343	-0.345379	-0.555206	-0.815704	0.0217684	PLCXD2
A_33_P3295655	-0.344758	-0.467168	-1.08501	0.020382	APBA1
A_24_P116871	-0.341581	-0.551887	-0.712017	0.0461396	TXNL4A
A_24_P246943	-0.338974	-0.535164	-0.801446	0.0166808	PPIA
A_23_P115792	-0.334008	-0.889837	-1.20376	0.0439398	PLEKHA1
A_24_P940803	-0.330577	-0.633461	-0.861809	0.0489656	SELI
A_33_P3234118	-0.328917	-0.41494	-0.627761	0.0245598	FAM122B
A_23_P88119	-0.328078	-0.3409	-1.22684	0.023337	HSPH1
A_33_P3242080	-0.328032	-0.461125	-0.918158	0.0264252	DDX19A
A_33_P3346891	-0.32713	-0.357117	-1.49097	0.0125192	MYBL1
A_33_P3212402	-0.326207	-1.18104	-1.52624	0.0129566	LOC441233
A_33_P3343120	-0.325394	-0.458227	-0.921129	0.00118421	IRF8
A_33_P3235400	-0.32449	-0.365645	-1.73921	0.0397907	HDGF
A_33_P3252141	-0.322951	-0.395994	-0.657796	0.0272604	TMX3
A_24_P309415	-0.322706	-0.371569	-1.26021	0.033966	TMEM123
A_33_P3461039	-0.322466	-0.339151	-0.847595	0.0363475	LOC728705
A_33_P3318292	-0.320596	-0.372217	-0.727514	0.0184919	SFPQ
A_23_P203406	-0.318007	-0.336638	-0.411484	0.00872663	GANAB
A_33_P3368301	-0.31793	-0.566201	-1.19123	0.020204	BOLA3
A_23_P410613	-0.316731	-0.466542	-1.09613	0.0192531	C12orf23
A_23_P255376	-0.314159	-0.437274	-1.03152	0.0245537	CCDC109B
A_33_P3245321	-0.314075	-0.40758	-0.890594	0.0200485	CENPP
A_33_P3314176	-0.312914	-0.424554	-0.770234	0.0166872	FAM46C
A_23_P208208	-0.31216	-0.48285	-0.52791	0.0381372	ZNF649
A_23_P83028	-0.309837	-0.526337	-0.925692	0.0131591	RECK
A_33_P3419003	-0.308148	-0.326205	-0.769374	0.00382531	LOC100289258
A_23_P487	-0.308091	-0.638276	-0.692714	0.0126783	UCK2
A_23_P16384	-0.307372	-0.91957	-1.32746	0.00172668	NLRP7
A_24_P53519	-0.307117	-0.550749	-0.697743	0.0186305	CHAF1A
A_33_P3252093	-0.30441	-0.334656	-0.75456	0.0345726	TMED10
A_33_P3228762	-0.30392	-0.811147	-0.941778	0.0361951	SLC25A36
A_24_P64344	-0.30045	-0.362801	-0.987465	0.0461589	BLNK
A_33_P3365810	-0.300112	-0.688275	-0.78594	0.0155901	MRPL12
A_33_P3293668	-0.296736	-0.478553	-0.790824	0.0260339	DENND4C
A_23_P404162	-0.296202	-0.339391	-0.354902	0.0435655	HDAC9
A_32_P195401	-0.293249	-0.527786	-0.97754	0.0058282	FAM117B
A_23_P165247	-0.292682	-0.343403	-0.551265	0.0347451	DAZAP1
A_23_P406131	-0.292612	-0.728052	-1.02832	0.0310927	TMEM159
A_23_P80032	-0.290881	-0.570229	-0.596473	0.0127795	E2F1
A_32_P135818	-0.288349	-0.418413	-0.85866	0.0329369	RPS3A
A_24_P183128	-0.28548	-0.599585	-1.29599	0.00187632	PLAC8
A_33_P3221528	-0.285208	-0.3085	-0.343042	0.0131846	IREB2
A_33_P3289422	-0.284633	-0.456366	-0.75435	0.000482529	ZNF765
A_23_P365844	-0.283198	-0.311665	-0.827805	0.015379	EID2
A_24_P135902	-0.282696	-0.373762	-0.682912	0.0219397	RPS2
A_33_P3255814	-0.282355	-0.362438	-0.810459	0.00834256	MRS2
A_33_P3414487	-0.279079	-0.311795	-0.927853	0.0116928	WBSCR22
A_33_P3627001	-0.278764	-0.603266	-1.56732	0.0446213	PEBP4
A_23_P3994	-0.278514	-0.525221	-0.973828	0.0120773	C17orf61
A_23_P2601	-0.277944	-0.295207	-0.602577	0.0262778	HSP90B1
A_23_P258246	-0.276874	-0.281106	-0.698659	0.0358015	DDB1
A_24_P175909	-0.276758	-0.347031	-0.82345	0.0493381	MARS
A_33_P3309929	-0.275871	-0.455229	-0.66688	0.0258569	HDAC3
A_23_P152804	-0.275322	-0.386088	-0.982318	0.0371229	NME1
A_32_P98502	-0.274815	-0.42695	-0.854644	0.049697	COX5A
A_33_P3344733	-0.274765	-0.335009	-1.0015	0.0230422	NUBPL
A_23_P501849	-0.273099	-0.342227	-0.930498	0.0273004	RPL13
A_33_P3381318	-0.272252	-0.490328	-0.994427	0.0390113	FAM160A1
A_24_P361006	-0.271443	-0.393949	-0.953512	0.00165131	NDUFA9
A_24_P161403	-0.269833	-0.326178	-0.543789	0.0172837	LOC131055
A_24_P109082	-0.268676	-0.315569	-0.570464	0.0303653	USP37
A_23_P22682	-0.268548	-0.601154	-1.00576	0.0067871	ARMCX1
A_24_P38572	-0.268228	-0.710138	-1.76257	0.0230524	NOL6
A_23_P41025	-0.265219	-0.320411	-0.799689	0.0313177	GNL3
A_24_P106794	-0.264709	-0.478299	-0.856315	0.0238171	NUDCD1
A_33_P3351559	-0.263757	-0.265143	-0.629646	0.0362616	ETNK1
A_33_P3319680	-0.262779	-0.334875	-0.83426	0.0278485	RNF165
A_23_P42116	-0.260489	-0.31178	-1.01308	0.0376242	PPT2
A_23_P116037	-0.259471	-0.399728	-0.636067	0.03332	TM7SF2
A_32_P93852	-0.259469	-0.383276	-0.955024	0.00272678	BOD1
A_33_P3315874	-0.25943	-0.305961	-0.923713	0.034672	DHX30
A_23_P155288	-0.256029	-0.473047	-0.673679	0.0169114	GFM1
A_33_P3269203	-0.255566	-0.274683	-0.974206	0.0306366	SERPINH1
A_23_P58036	-0.255162	-0.373796	-0.76023	0.0212783	MCCC1
A_24_P59607	-0.255121	-0.516201	-0.61805	0.0473316	C17orf51
A_24_P710730	-0.254766	-0.315927	-0.919971	0.0164677	LOC100170939
A_23_P44139	-0.254669	-0.505406	-0.90116	0.0122483	PRIM2
A_23_P43800	-0.254504	-0.318481	-0.866264	0.025683	BOP1
A_24_P197964	-0.254051	-0.265939	-1.22676	0.0221176	TRIM14
A_32_P72940	-0.251076	-0.459681	-1.1756	0.0277614	RPL35
A_24_P376339	-0.249996	-0.253061	-0.59503	0.034579	CCNL2
A_23_P99275	-0.24881	-0.922057	-1.19422	0.0449864	KLRB1
A_24_P393372	-0.247311	-0.47035	-0.596242	0.0080872	PACS2
A_23_P11862	-0.245843	-0.281745	-0.378048	0.0489231	C1orf112
A_23_P217135	-0.240353	-0.415213	-0.767576	0.00213769	ZNF275
A_23_P368681	-0.239942	-0.47605	-0.845009	0.00620049	GIMAP2
A_23_P151179	-0.23952	-0.305851	-0.824935	0.000453924	C12orf43
A_32_P133884	-0.239016	-0.644678	-0.939128	0.0341961	TUSC1
A_33_P3249259	-0.237755	-0.430841	-1.19874	0.0367885	TGM6
A_23_P360245	-0.237263	-0.406251	-0.839215	0.0314178	NUDCD2
A_23_P300124	-0.237241	-0.44286	-0.837854	0.0291397	SMCR8
A_33_P3298413	-0.235496	-0.249153	-1.06333	0.0224537	PPIH
A_24_P291231	-0.234549	-0.38925	-1.36747	0.0268411	PER3
A_33_P3372074	-0.233902	-0.306481	-0.958466	0.000213285	LLGL2
A_33_P3216913	-0.232664	-0.531816	-1.1204	0.039345	ABHD15
A_23_P250002	-0.232343	-0.399967	-0.4869	0.0204583	HACE1
A_32_P19431	-0.231251	-0.507239	-0.946882	0.0275353	HNRNPA1L2
A_23_P163117	-0.229723	-0.324941	-1.17858	0.00563035	C14orf169
A_24_P263956	-0.227972	-0.313658	-0.465938	0.0213247	LOC552889
A_23_P5757	-0.227909	-0.436234	-0.640377	0.0285604	TPRKB
A_32_P76811	-0.226355	-0.451621	-1.00726	0.0335662	RP3-377H14.5
A_23_P42331	-0.225693	-0.372288	-0.683515	0.0317794	HMGA1
A_23_P404494	-0.225042	-0.382776	-1.47043	0.0352957	IL7R
A_24_P852756	-0.224508	-0.711132	-1.23825	0.0490112	HLA-DQA2
A_33_P3293529	-0.224489	-0.500332	-1.25665	0.000734761	LOC100129527
A_33_P3313421	-0.22444	-0.300321	-0.679468	0.0322983	UHRF1BP1
A_33_P3362869	-0.224366	-0.296701	-0.862827	0.0233721	DNAJC19
A_23_P425516	-0.223279	-0.339696	-0.392962	0.0433889	TSPAN17
A_33_P3401647	-0.222178	-0.30233	-1.22154	0.0441981	PPP1R14A
A_32_P179998	-0.221065	-0.237225	-1.05874	0.00933125	DMRTC1
A_33_P3220939	-0.220761	-0.300706	-0.902845	0.00453265	PCID2
A_23_P74162	-0.219422	-0.541772	-1.14629	0.0282905	IQCC
A_23_P135857	-0.218276	-0.334815	-0.790553	0.0411344	EIF2AK3
A_23_P138058	-0.217748	-0.437078	-0.450605	0.0138784	NOC2L
A_32_P153892	-0.21774	-0.448819	-1.00672	0.044893	TAF3
A_23_P2683	-0.217515	-0.277793	-0.485095	0.00699438	RPAP3
A_23_P211680	-0.217488	-0.269302	-1.12683	0.0295103	MLC1
A_23_P152136	-0.216244	-0.41394	-1.02913	0.00913786	GINS3
A_23_P250212	-0.214627	-0.436811	-1.08657	0.0406957	PRAGMIN
A_23_P30913	-0.212027	-0.22292	-0.912482	0.0448092	HLA-DPA1
A_24_P122524	-0.207045	-0.414296	-0.74135	0.0192304	WDR3
A_32_P233304	-0.206424	-0.330203	-0.749354	0.000266914	LIN9
A_23_P69179	-0.206168	-0.43648	-1.41922	0.0270748	LEPREL1
A_33_P3305482	-0.204844	-0.321439	-1.0657	0.0255399	EIF2B3
A_33_P3260016	-0.204766	-0.299392	-0.550681	0.0302577	NEDD1
A_23_P115482	-0.202857	-0.3494	-0.832766	0.00954794	UBE2T
A_24_P226116	-0.201396	-0.219552	-0.636448	0.00628063	NARG1
A_33_P3235390	-0.200987	-0.457535	-0.795223	0.0258042	UBA5
A_23_P59950	-0.197142	-0.345171	-0.819012	0.0340641	SLC39A14
A_33_P3246318	-0.195489	-0.438459	-0.847757	0.0098849	RBX1
A_23_P94009	-0.195063	-0.47675	-0.816766	0.0151254	LSM8
A_24_P23258	-0.194777	-0.216027	-0.435085	0.0158952	GRAMD4
A_23_P76823	-0.192818	-0.469006	-0.549236	0.0187031	ADSSL1
A_32_P170481	-0.192336	-0.283574	-0.811698	0.0365525	LOC100240735
A_23_P22765	-0.19041	-0.439539	-0.874837	0.0204805	NDUFB11
A_24_P280926	-0.190409	-0.330005	-0.473384	0.0094048	LOC391358
A_33_P3244317	-0.189884	-0.241552	-0.757134	0.0183166	MESDC2
A_23_P122876	-0.189347	-0.218872	-0.564109	0.0437526	TAF6
A_23_P21376	-0.18658	-0.485304	-0.677626	0.00312385	MAGI2
A_23_P323761	-0.186197	-0.233351	-0.751295	0.0328328	TRAF3IP3
A_24_P211151	-0.18617	-0.434529	-0.850121	0.00174186	EXOSC5
A_23_P251259	-0.185477	-0.201787	-0.651923	0.024347	GTF2H4
A_33_P3218584	-0.184336	-0.262484	-0.854628	0.0479914	POP5
A_23_P29836	-0.182962	-0.336006	-0.862979	0.0349394	TMEM42
A_24_P70117	-0.181913	-0.437981	-0.58661	0.0014637	DTWD1
A_24_P3045	-0.181647	-0.217889	-0.456354	0.0049579	CASP10
A_24_P171873	-0.181623	-0.371309	-0.867902	0.0156501	FBXO4
A_24_P391853	-0.181557	-0.231029	-0.506121	0.0407178	LOC100131482
A_32_P62863	-0.181425	-0.594523	-0.708086	0.0484878	SCHIP1
A_33_P3297155	-0.181289	-0.245456	-0.910199	0.0167081	SIP1
A_32_P54544	-0.180342	-0.359937	-0.666058	0.029662	CCT6A
A_24_P108301	-0.178251	-0.394802	-0.989615	0.0404867	RTTN
A_33_P3342410	-0.177198	-0.215787	-0.76206	0.0392087	EEF2K
A_24_P165259	-0.177186	-0.300589	-0.798868	0.00450967	PYCR2
A_23_P11507	-0.176299	-0.249593	-0.770131	0.0194922	ZZZ3
A_23_P69058	-0.176029	-0.242563	-0.6322	0.00506354	MLH1
A_24_P38895	-0.175547	-0.286091	-0.769036	0.0367288	H2AFX
A_23_P417942	-0.175383	-0.216155	-0.406146	0.0161027	FNBP1L
A_23_P32615	-0.174865	-0.28191	-0.956196	0.0142186	MNAT1
A_33_P3415663	-0.172799	-0.201192	-0.685712	0.00182102	MBLAC2
A_23_P27005	-0.170611	-0.452415	-0.61495	0.0343807	DHRS11
A_23_P208009	-0.170019	-0.217893	-0.773222	0.0411508	SEC11C
A_33_P3402171	-0.169366	-0.193921	-0.735409	0.0369734	EIF2S1
A_23_P502654	-0.167978	-0.546509	-0.562823	0.0244016	SHMT1
A_33_P3297126	-0.165389	-0.314762	-0.365655	0.0324204	TSNARE1
A_33_P3278144	-0.165028	-0.413027	-0.891776	0.0254425	ANKRD42
A_24_P287756	-0.164929	-0.458716	-0.563131	0.0431923	NUDT21
A_33_P3272828	-0.163888	-0.47272	-0.655346	0.0339573	RAD1
A_33_P3389942	-0.163665	-0.279412	-1.09607	0.0498318	NHP2
A_33_P3361393	-0.163499	-0.354094	-0.861526	0.0183813	EIF1AX
A_23_P103968	-0.161829	-0.280773	-0.603416	0.0234967	AKR7A3
A_24_P242820	-0.159631	-0.36709	-0.527294	0.0225801	TSN
A_23_P94591	-0.159615	-0.199721	-0.617792	0.0171016	TMEM141
A_33_P3258612	-0.158913	-0.498847	-0.817106	0.0323242	PCNA
A_23_P63908	-0.158532	-0.259158	-0.801188	0.0276975	TRUB1
A_23_P255523	-0.158088	-0.246571	-0.54876	0.0157417	ALKBH4
A_23_P161918	-0.156872	-0.21984	-0.691767	0.0337512	CCDC86
A_33_P3270852	-0.156093	-0.267795	-0.876639	0.0395184	RPS29
A_23_P343398	-0.155939	-0.372277	-1.48668	0.00842072	CCR7
A_23_P140698	-0.155187	-0.402692	-0.948802	0.0219454	DNAJC17
A_23_P252711	-0.155075	-0.239208	-0.468107	0.0134222	LACTB2
A_23_P25994	-0.154679	-0.239173	-0.745238	0.0304999	LGMN
A_23_P56680	-0.153859	-0.298522	-0.780906	0.00514877	ATP5G3
A_23_P76350	-0.153662	-0.259472	-0.442509	0.0289701	GNB3
A_23_P163099	-0.151262	-0.901287	-1.20938	0.0400436	POLE2
A_33_P3378031	-0.150561	-0.374346	-0.834176	0.00957355	TMEM18
A_23_P9465	-0.149912	-0.150977	-0.768974	0.0250537	FPGS
A_32_P234738	-0.149854	-0.281674	-1.06048	0.0354364	RPL21
A_33_P3332145	-0.149061	-0.25323	-0.68941	0.028543	RPN2
A_32_P930685	-0.147484	-0.269466	-0.637948	0.0325646	ZNF876P
A_33_P3345586	-0.147243	-0.219248	-0.549142	0.0131583	HCN2
A_24_P36097	-0.147011	-0.267476	-0.566019	0.0179473	RPAIN
A_23_P21485	-0.146922	-0.521389	-0.98393	0.018977	PID1
A_23_P100963	-0.144416	-0.405367	-0.886017	0.0279637	SPNS3
A_23_P255286	-0.143889	-0.229575	-0.660449	0.0473376	SMPD4
A_23_P321473	-0.143397	-0.170086	-0.371281	0.00674499	FAM76A
A_33_P3295066	-0.142953	-0.162257	-0.617781	0.0268013	RPL23P8
A_33_P3358312	-0.141107	-0.369439	-0.449353	0.038081	OTUD6B
A_24_P144620	-0.140656	-0.287253	-0.515877	0.011777	C6orf35
A_23_P160787	-0.138778	-0.205348	-0.788874	0.0135274	PEX14
A_23_P30956	-0.138626	-0.403441	-0.61304	0.0164246	KIAA0776
A_32_P47554	-0.138204	-0.315271	-0.99103	0.0397346	HINT1
A_23_P108303	-0.137755	-0.13875	-0.570909	0.0189272	NDUFA7
A_23_P93881	-0.136392	-0.271449	-0.283762	0.0183227	SYPL1
A_23_P81441	-0.136081	-0.247539	-1.85247	0.00594652	C5orf20
A_23_P42514	-0.134953	-0.220376	-0.238668	0.0212946	C6orf62
A_33_P3262515	-0.131464	-0.324815	-0.870684	0.0303747	RASA3
A_24_P159036	-0.130909	-0.201074	-0.649679	0.045459	RPL36AL
A_23_P117157	-0.13048	-0.210309	-0.491669	0.0299744	SUCLA2
A_33_P3261818	-0.129166	-0.278082	-0.876558	0.00963642	MDH1
A_33_P3265920	-0.127393	-0.230657	-1.0867	0.0362697	PTPN4
A_23_P2097	-0.125452	-0.125684	-0.548517	0.00218582	TRIM68
A_23_P40194	-0.125254	-0.3357	-0.648593	0.0459949	DDX27
A_23_P92132	-0.125069	-0.137628	-0.588986	0.0358605	IFRD2
A_33_P3329878	-0.124645	-0.245131	-0.56123	0.0291294	RNF216
A_33_P3424222	-0.124037	-0.190552	-1.10938	0.00405978	HLA-DQB1
A_33_P3325018	-0.123953	-0.156265	-0.436623	0.0460735	ERLEC1
A_32_P193288	-0.123369	-0.31293	-0.838951	0.0193986	RPL18A
A_33_P3766959	-0.122593	-0.169176	-0.840706	0.0246566	TDP1
A_32_P206698	-0.122238	-0.350404	-1.02474	0.00652275	CKS1B
A_33_P3294669	-0.12208	-0.603226	-0.957903	0.0459406	LOC100129626
A_33_P3306068	-0.121816	-0.169668	-0.631177	0.0340206	MYCL1
A_23_P99930	-0.121783	-0.22109	-0.817831	0.0412699	TIPIN
A_33_P3292854	-0.121164	-0.125881	-0.961288	0.00500819	CALR
A_33_P3282556	-0.120723	-0.349705	-1.15136	0.0210735	TMEM204
A_23_P108641	-0.120233	-0.237474	-0.482641	0.0421675	FAM136A
A_33_P3252605	-0.120179	-0.138138	-0.831617	0.0345326	CYP2U1
A_23_P314250	-0.12009	-0.126575	-0.854603	0.0325614	FAM78A
A_24_P212152	-0.118626	-0.211506	-0.984681	0.044169	FAM128B
A_24_P74064	-0.117795	-0.254841	-0.627941	0.0296366	ZFP161
A_23_P92281	-0.117703	-0.286813	-0.61708	0.0397729	GTPBP8
A_23_P103765	-0.117444	-0.239122	-1.51911	0.0332939	FCER1A
A_32_P35512	-0.117191	-0.128314	-0.781754	0.0477591	SSB
A_32_P95223	-0.116909	-0.208578	-0.208829	0.000143719	FDPSL2A
A_33_P3384871	-0.116727	-0.218142	-0.692627	0.0037424	FBXO5
A_23_P64019	-0.116547	-0.184154	-0.769174	0.0156362	MTMR2
A_33_P3832857	-0.116346	-0.181089	-0.452637	0.0474577	HAUS2
A_23_P101742	-0.113387	-0.188027	-0.634057	0.029477	MRPL54
A_23_P77813	-0.113072	-0.231532	-0.507199	0.0373798	FN3KRP
A_24_P355267	-0.112581	-0.194086	-0.677606	0.047436	SLC25A25
A_23_P386764	-0.112217	-0.212088	-0.665883	0.000915255	DOLPP1
A_23_P66241	-0.112035	-0.603078	-1.80087	0.0272	MT1M
A_23_P83438	-0.111573	-0.294482	-0.492589	0.00761267	UBE2Z
A_33_P3387365	-0.111121	-0.133753	-0.752208	0.0312372	PXMP4
A_33_P3278540	-0.110508	-0.169183	-0.831434	0.0106969	MRPL14
A_33_P3727762	-0.110484	-0.540978	-0.864806	0.0485539	SET
A_32_P84605	-0.109016	-0.223329	-0.482711	0.018563	RPS23
A_23_P110811	-0.108975	-0.129438	-0.794961	0.00861938	COX7C
A_33_P3262665	-0.107094	-0.186972	-0.71111	0.0258315	MAP7D3
A_23_P103276	-0.107075	-0.125027	-0.536296	0.0191989	KTI12
A_23_P13524	-0.106232	-0.268548	-0.752231	0.0463738	TMEM126A
A_33_P3330811	-0.106204	-0.397667	-0.631857	0.0483544	C8orf59
A_24_P390928	-0.105006	-0.308695	-0.800099	0.0292229	TRAPPC6A
A_23_P29555	-0.104704	-0.204055	-0.544889	0.00247653	SEC13
A_23_P126291	-0.103619	-0.472326	-0.788973	0.0376163	SNRPE
A_23_P92362	-0.103155	-0.28532	-0.60113	0.00245678	NDUFC1
A_33_P3418025	-0.102999	-0.189933	-0.731467	0.00982637	CTSO
A_23_P65302	-0.10075	-0.54268	-1.04284	0.0259764	C13orf28
A_33_P3269718	-0.0989069	-0.20049	-0.627822	0.0017691	IVD
A_23_P218331	-0.0978757	-0.151852	-1.1683	0.0356887	CYB561
A_23_P12503	-0.09524	-0.144619	-0.408356	0.00131791	NUP133
A_23_P106998	-0.0930695	-0.174336	-0.655701	0.0235368	MRPS23
A_24_P15765	-0.0916383	-0.237219	-0.69885	0.0391872	RPS7P5
A_24_P125690	-0.091317	-0.328536	-0.771113	0.0420667	MRPL34
A_33_P3318053	-0.0899754	-0.477235	-0.867721	0.0184727	C17orf69
A_33_P3360097	-0.0873788	-0.167842	-0.999041	0.00751241	APRT
A_23_P345591	-0.0873183	-0.216698	-0.40591	0.0181492	PSMA2
A_23_P117068	-0.0870917	-0.290736	-0.805035	0.0414464	SNRPF
A_23_P427023	-0.0863586	-0.133549	-0.966771	0.00410252	GIMAP1
A_24_P114183	-0.0860678	-0.157272	-0.292935	0.0107999	FDPS
A_33_P3248967	-0.0858748	-0.407864	-0.677584	0.0248188	MPP5
A_33_P3234546	-0.0856663	-0.26628	-1.3093	0.0256006	CD8B
A_24_P245298	-0.0833382	-0.0919832	-0.442617	0.0334014	TNFSF12
A_24_P198844	-0.0831186	-0.13177	-0.449413	0.0454259	MPDU1
A_33_P3340580	-0.0810658	-0.198029	-0.573178	0.0134721	ZNF385C
A_24_P542375	-0.0810023	-0.195895	-0.503564	0.0316655	PTMA
A_23_P157404	-0.0797464	-0.36076	-0.654696	0.0261239	AP1S1
A_23_P94338	-0.0790245	-0.60555	-0.753227	0.0156355	ENPP2
A_24_P98086	-0.078262	-0.0831485	-0.498016	0.0197424	GNA12
A_23_P6624	-0.0769031	-0.176443	-0.734921	0.00951167	UMPS
A_23_P50137	-0.0765733	-0.336923	-0.753935	0.0222302	MEX3C
A_23_P48099	-0.0762286	-0.122082	-0.437911	0.0299789	NUP37
A_23_P59192	-0.0760789	-0.246797	-0.813684	0.0319073	SNRPC
A_33_P3241984	-0.0745398	-0.320751	-0.552412	0.0297643	PTPN22
A_23_P143474	-0.072938	-0.279716	-0.726415	0.0496958	ATP5O
A_33_P3393766	-0.0723541	-0.449074	-0.893724	0.0204949	C17orf96
A_33_P3320127	-0.0722418	-0.419524	-0.68675	0.016548	RAB8A
A_23_P63459	-0.0713541	-0.268154	-0.859435	0.00287728	C1orf31
A_23_P74914	-0.0706	-0.20384	-0.488071	0.0211222	URB2
A_24_P339611	-0.0702585	-0.10477	-0.756947	0.0302784	PDCD5
A_23_P209232	-0.0693513	-0.248076	-0.724091	0.00972217	CLIP4
A_23_P131676	-0.0692019	-0.229506	-0.745206	0.0378891	CXCR7
A_23_P80040	-0.0685211	-0.110492	-0.943889	0.0215762	PROCR
A_23_P142724	-0.0683231	-0.258873	-0.646576	0.0379697	RPL37A
A_33_P3252043	-0.0673555	-0.130734	-0.417229	0.0297987	P4HB
A_23_P68892	-0.0671212	-0.101542	-0.740835	0.00841609	C22orf28
A_24_P83586	-0.0661129	-0.139126	-0.449119	0.0487095	MMACHC
A_23_P7732	-0.0652167	-0.178622	-0.878546	0.00933551	CETN3
A_23_P70328	-0.0641193	-0.317157	-0.390085	0.0138954	CENPQ
A_23_P78170	-0.0639057	-0.562176	-0.792752	0.024324	MYBBP1A
A_24_P10137	-0.0634784	-0.0735829	-0.909423	0.0209045	C13orf15
A_23_P14493	-0.0626551	-0.683633	-0.685813	0.0130042	C14orf104
A_23_P29225	-0.062092	-0.141749	-0.505204	0.00271861	FBXO7
A_24_P409330	-0.0620035	-0.158354	-0.643963	0.0378377	MRPL52
A_23_P313223	-0.0606213	-0.17126	-0.772008	0.0363403	C11orf84
A_23_P27947	-0.0594307	-0.305208	-0.888034	0.046251	PDCD2L
A_23_P92320	-0.0593092	-0.335768	-0.75183	0.00596494	NUP54
A_24_P338648	-0.0590718	-0.228387	-0.726218	0.0275453	ARL1
A_24_P48162	-0.0589798	-0.381085	-0.440454	0.0368201	MPG
A_23_P103149	-0.0568716	-0.0696866	-0.521609	0.00909604	ACO2
A_23_P90911	-0.0564252	-0.179015	-0.843002	0.0096425	RDH14
A_23_P209731	-0.055063	-1.08507	-1.68356	0.0495626	ARMC9
A_33_P3269740	-0.0529971	-0.182065	-0.812614	0.00527847	FAM86B2
A_33_P3213752	-0.0519758	-0.182975	-0.599138	0.0167758	CDK5RAP1
A_23_P364478	-0.0509638	-0.285432	-0.46387	0.0370891	FAM175B
A_32_P75299	-0.0504544	-0.339443	-0.905923	0.0385869	TOMM5
A_23_P165090	-0.0495068	-0.175038	-0.632395	0.0201433	NDUFS7
A_23_P24903	-0.0487964	-0.751465	-0.965331	0.00838978	P2RY2
A_33_P3413463	-0.0473871	-0.0810153	-0.738399	0.0353079	BRF1
A_33_P3409392	-0.0473838	-0.245658	-1.02035	0.00528746	FZD6
A_23_P35791	-0.0453015	-0.17859	-0.47758	0.018723	RPS6KA4
A_23_P502425	-0.0450834	-0.313322	-0.622122	0.0462218	MRPL47
A_23_P12336	-0.0440123	-0.204689	-0.867312	0.00442694	PRMT6
A_32_P218989	-0.0435826	-0.339266	-0.693175	0.00352501	YBX1
A_23_P79842	-0.0429938	-0.0807573	-0.352576	0.00841843	PIGT
A_23_P8095	-0.0426057	-0.20442	-0.583058	0.0233094	RNF5
A_23_P137381	-0.042417	-0.156467	-0.722703	0.000188801	ID3
A_23_P422667	-0.042376	-0.269407	-0.349007	0.0123896	TRIM17
A_33_P3226202	-0.0420184	-0.132055	-0.365724	0.0222487	FAM179B
A_23_P102235	-0.0406051	-0.178134	-0.657703	0.0080447	SNRPG
A_23_P212397	-0.040396	-0.0904152	-0.598091	0.0464393	LARS2
A_23_P20363	-0.0402325	-0.235543	-0.306886	0.0447079	FAM164A
A_33_P3289222	-0.0400459	-0.0973794	-0.293803	0.0444245	LRRC41
A_23_P161338	-0.039711	-0.311563	-0.844887	0.0195915	PPA1
A_24_P943358	-0.0389928	-0.274295	-1.11232	0.0401321	DBF4
A_23_P120335	-0.038276	-0.0869157	-0.431787	0.0195465	MTX2
A_24_P307653	-0.0375621	-0.833195	-1.61504	0.0442347	SLC6A15
A_24_P20777	-0.0360682	-0.375977	-0.48152	0.0375478	RPL37
A_24_P12281	-0.0353062	-0.363421	-0.542695	0.00303228	AP4S1
A_23_P310532	-0.0349699	-0.0502299	-0.503882	0.0336844	C19orf52
A_23_P201002	-0.0346674	-0.165938	-0.633135	0.026506	RNF220
A_23_P119295	-0.0344568	-0.137434	-0.58541	0.00908355	ECSIT
A_23_P69468	-0.0298837	-0.287049	-0.636603	0.0206962	NDUFB4
A_33_P3374643	-0.0297644	-0.257739	-0.751814	0.0129505	PAAF1
A_32_P95739	-0.0294359	-0.124666	-0.307609	0.0223344	TPI1
A_32_P220307	-0.0292135	-0.225669	-0.489601	0.00398114	RPL39
A_33_P3243337	-0.0291681	-0.0599041	-0.548274	0.0213024	C19orf10
A_23_P47208	-0.0287235	-0.21035	-0.890182	0.0338561	BANF1
A_23_P51906	-0.0285783	-0.245231	-0.511846	0.0173085	PFDN2
A_24_P171983	-0.0271991	-0.358939	-0.907231	0.0353799	NDUFAF4
A_23_P122563	-0.0265352	-0.13041	-0.635902	0.0106258	PFDN6
A_32_P160972	-0.0245407	-0.275218	-0.848817	0.000225288	C6orf115
A_33_P3373459	-0.0245211	-0.186005	-0.813727	0.0084736	CHST12
A_33_P3265290	-0.022522	-0.0894435	-0.595566	0.0275481	RPL24
A_23_P121686	-0.0221864	-0.104349	-0.419309	0.0409099	AIMP1
A_33_P3280950	-0.0219454	-0.225341	-0.717786	0.0189778	LOC144571
A_23_P122233	-0.0208655	-0.166482	-0.600994	0.0128768	MRPL22
A_23_P401076	-0.0205839	-0.267612	-0.979103	0.0161828	SUSD3
A_23_P75380	-0.0201419	-0.135751	-0.63014	0.0401853	AIP
A_24_P780052	-0.0189502	-0.346083	-1.03077	0.0232681	RPSA
A_24_P235305	-0.018646	-0.432234	-0.535634	0.0299157	ZNF706
A_24_P186986	-0.0181805	-0.085119	-0.416163	0.0325012	LOC390424
A_23_P150009	-0.0181598	-0.0707968	-0.468156	0.00383249	ZDHHC16
A_32_P103633	-0.0176012	-0.233391	-0.739835	0.0421866	MCM2
A_33_P3417626	-0.0169538	-0.182622	-1.53017	0.0426622	ENHO
A_23_P152655	-0.0164963	-0.18006	-1.10709	0.029798	ICAM2
A_24_P228667	-0.0158476	-0.111005	-0.544471	0.0452246	MRPL40
A_23_P81492	-0.0155993	-0.229117	-0.635025	0.0410569	RPS14
A_23_P106544	-0.0133287	-0.135363	-0.688532	0.00339742	C16orf61
A_33_P3304252	-0.0124814	-0.184078	-0.711617	0.000863832	MRPL32
A_23_P140301	-0.0123158	-0.248845	-0.655985	0.000670084	PSMA3
A_33_P3391419	-0.0120889	-0.24226	-0.283884	0.00955899	SOBP
A_24_P290013	-0.0112132	-0.178835	-0.216574	0.0451443	hCG_1990547
A_23_P25403	-0.0076948	-0.146713	-0.633334	0.010888	HCFC2
A_24_P50245	-0.00742765	-0.152157	-0.745447	0.00642788	HLA-DMA
A_23_P150092	-0.00691912	-0.303005	-0.687581	0.0238449	SEPHS1
A_23_P169050	-0.00538696	-0.115085	-0.663786	0.0135725	MRPS28
A_23_P12572	-0.00526918	-0.240988	-0.858373	0.0166766	CASP7
A_23_P119214	-0.00450351	-0.080924	-0.410454	0.0400926	TIMM44
A_23_P29046	-0.00280724	-0.0652792	-0.984975	0.00210852	CBR1
A_23_P42664	-0.00275493	-0.239445	-0.8983	0.00183941	SHFM1
A_23_P156739	-0.00241074	-0.0188427	-0.699968	0.0187543	C6orf125
A_23_P39402	-0.00238043	-0.161683	-0.360251	0.0365163	ALKBH6
A_23_P8900	-0.00222319	-0.16937	-0.868297	0.0408333	COX6C
A_24_P915371	-0.00171894	-0.0900314	-0.704039	0.0117446	MYEOV2
A_23_P21734	-0.00136301	-0.115483	-0.535125	0.00397584	TAF9
